# Supplementary material for: Integrated metagenomic and culture-dependent profiling reveals electric shavers as selective reservoirs for multidrug-resistant opportunistic pathogens
Source: Front Microbiol. 2026 May 7;17:1839764. doi: 10.3389/fmicb.2026.1839764 (PMC13190610; doi:10.3389/fmicb.2026.1839764)
Supplement: Supplementary file 1 [file Table_1.XLSX]

## Sheet: TableS1
Table S1 Published primer sets relevant to targeted PCR validation of mcr and tet(X) family genes detected in shaver-associated metagenomic DNA
Target detected in this study	Recommended PCR target for validation	Primer name	Primer sequence (5′–3′)	Expected amplicon size	Assay type / note	Reference
mcr-4.2	mcr-4 family	mcr4_1100bp_fw	TCACTTTCATCACTGCGTTG	1,116 bp	Conventional multiplex PCR; reported to detect mcr-4 variants including mcr-4.2	Rebelo et al., 2018
		mcr4_1100bp_rev	TTGGTCCATGACTACCAATG	1,116 bp		Rebelo et al., 2018
mcr-8.4	mcr-8 family	mcr-8-F	CGTTCCTTTTCTTTCCACTCTATTTC	200 bp	Multiplex TaqMan qPCR; family-level detection, suitable for mcr-8 variants	Frontiers qPCR assay, 2024 (Frontiers)
		mcr-8-R	CCCCGCTTATTGTCTGTTGAA	200 bp		Frontiers qPCR assay, 2024 (Frontiers)
mcr-9.1	mcr-9/10 family	mcr-9/10-F	CCCACGCTGATGTTCCTG	200 bp	Multiplex TaqMan qPCR; detects mcr-9/10 family, does not distinguish mcr-9 from mcr-10	Frontiers qPCR assay, 2024 (Frontiers)
		mcr-9/10-R	AAGGCATTKGTRTCACGCG	200 bp	Degenerate bases retained as published	Frontiers qPCR assay, 2024 (Frontiers)
tet(X) / tet(X)-like	tet(X) family (universal)	tet(X)-F	CCGTTGGACTGACTATGGC	475 bp	Universal PCR primers widely used to detect tet(X) family genes	Wang et al., 2019 as cited in later surveillance work
		tet(X)-R	TCAACTTGCGTGTCGGTAA	475 bp		Wang et al., 2019 as cited in later surveillance work
tet(X3)	tet(X3)	tet(X3)-qF	CAGGACAGAAACAGCGTTGC	179 bp	Real-time PCR; specific for tet(X3)	TaqMan multiplex real-time PCR assay (PMC)
		tet(X3)-qR	GCAGCATCGCCAATCATTGT	179 bp		TaqMan multiplex real-time PCR assay (PMC)
tet(X4)	tet(X4)	tet(X4)-qF	TTGGGACGAACGCTACAAAG	181 bp	Real-time PCR; specific for tet(X4)	TaqMan multiplex real-time PCR assay (PMC)
		tet(X4)-qR	CATCAACCCGCTGTTTACGC	181 bp		TaqMan multiplex real-time PCR assay (PMC)

## Sheet: TableS2
Table S2 Comprehensive list of significant co-occurrence pairs, including raw P-values and FDR-adjusted q-values.
Bacterial_Genus	Database	Gene_Name_Original	Spearman_R	Raw_P_value	FDR_Q_value
Acinetobacter	Antibiotic Resistance (CARD)	Mycobacterium tuberculosis katG mutations conferring resistance to isoniazid	0.9762	3.31e-05	6.99e-04
Acinetobacter	Antibiotic Resistance (CARD)	Escherichia coli LamB	0.9759	3.44e-05	6.99e-04
Acinetobacter	Antibiotic Resistance (CARD)	Escherichia coli ompF with mutation conferring resistance to beta-lactam antibiotics	0.9759	3.44e-05	6.99e-04
Acinetobacter	Antibiotic Resistance (CARD)	TolC	0.9759	3.44e-05	6.99e-04
Acinetobacter	Antibiotic Resistance (CARD)	Acinetobacter baumannii gyrA conferring resistance to fluoroquinolones	0.9701	6.55e-05	1.08e-03
Acinetobacter	Antibiotic Resistance (CARD)	mdtN	0.9701	6.55e-05	1.08e-03
Acinetobacter	Antibiotic Resistance (CARD)	emrA	0.9698	6.74e-05	1.08e-03
Acinetobacter	Antibiotic Resistance (CARD)	Escherichia coli parC conferring resistance to fluoroquinolones	0.9581	1.78e-04	2.08e-03
Acinetobacter	Antibiotic Resistance (CARD)	adeI	0.9524	2.60e-04	2.08e-03
Acinetobacter	Antibiotic Resistance (CARD)	mdsC	0.9524	2.60e-04	2.08e-03
Acinetobacter	Antibiotic Resistance (CARD)	Escherichia coli mdfA	0.9515	2.75e-04	2.08e-03
Acinetobacter	Antibiotic Resistance (CARD)	bcrC	0.9515	2.75e-04	2.08e-03
Acinetobacter	Antibiotic Resistance (CARD)	Brucella suis mprF	0.9461	3.75e-04	2.08e-03
Acinetobacter	Antibiotic Resistance (CARD)	Enterobacter cloacae acrA	0.9461	3.75e-04	2.08e-03
Acinetobacter	Antibiotic Resistance (CARD)	ParR	0.9461	3.75e-04	2.08e-03
Acinetobacter	Antibiotic Resistance (CARD)	adeB	0.9461	3.75e-04	2.08e-03
Acinetobacter	Antibiotic Resistance (CARD)	leuO	0.9461	3.75e-04	2.08e-03
Acinetobacter	Antibiotic Resistance (CARD)	mdtA	0.9461	3.75e-04	2.08e-03
Acinetobacter	Antibiotic Resistance (CARD)	OpmD	0.9398	5.20e-04	2.08e-03
Acinetobacter	Antibiotic Resistance (CARD)	CMY-160	0.9386	5.53e-04	2.08e-03
Acinetobacter	Antibiotic Resistance (CARD)	EC-15	0.9386	5.53e-04	2.08e-03
Acinetobacter	Antibiotic Resistance (CARD)	Escherichia coli UhpT with mutation conferring resistance to fosfomycin	0.9386	5.53e-04	2.08e-03
Acinetobacter	Antibiotic Resistance (CARD)	Escherichia coli emrE	0.9386	5.53e-04	2.08e-03
Acinetobacter	Antibiotic Resistance (CARD)	Escherichia coli gyrA conferring resistance to fluoroquinolones	0.9386	5.53e-04	2.08e-03
Acinetobacter	Antibiotic Resistance (CARD)	Escherichia coli soxS with mutation conferring antibiotic resistance	0.9386	5.53e-04	2.08e-03
Acinetobacter	Antibiotic Resistance (CARD)	Klebsiella pneumoniae KpnF	0.9386	5.53e-04	2.08e-03
Acinetobacter	Antibiotic Resistance (CARD)	Klebsiella pneumoniae OmpK37	0.9386	5.53e-04	2.08e-03
Acinetobacter	Antibiotic Resistance (CARD)	LlmA 23S ribosomal RNA methyltransferase	0.9386	5.53e-04	2.08e-03
Acinetobacter	Antibiotic Resistance (CARD)	MCR-9.1	0.9386	5.53e-04	2.08e-03
Acinetobacter	Antibiotic Resistance (CARD)	OXA-211	0.9386	5.53e-04	2.08e-03
Acinetobacter	Antibiotic Resistance (CARD)	Serratia marcescens Omp1	0.9386	5.53e-04	2.08e-03
Acinetobacter	Antibiotic Resistance (CARD)	adeA	0.9386	5.53e-04	2.08e-03
Acinetobacter	Antibiotic Resistance (CARD)	carO	0.9386	5.53e-04	2.08e-03
Acinetobacter	Antibiotic Resistance (CARD)	catA1	0.9386	5.53e-04	2.08e-03
Acinetobacter	Antibiotic Resistance (CARD)	chrB	0.9386	5.53e-04	2.08e-03
Acinetobacter	Antibiotic Resistance (CARD)	gadW	0.9386	5.53e-04	2.08e-03
Acinetobacter	Antibiotic Resistance (CARD)	mdsA	0.9386	5.53e-04	2.08e-03
Acinetobacter	Antibiotic Resistance (CARD)	mdtE	0.9386	5.53e-04	2.08e-03
Acinetobacter	Antibiotic Resistance (CARD)	mdtH	0.9386	5.53e-04	2.08e-03
Acinetobacter	Antibiotic Resistance (CARD)	MexD	0.9341	6.79e-04	2.48e-03
Acinetobacter	Antibiotic Resistance (CARD)	acrD	0.9341	6.79e-04	2.48e-03
Acinetobacter	Antibiotic Resistance (CARD)	AMZ-1	0.9322	7.39e-04	2.51e-03
Acinetobacter	Antibiotic Resistance (CARD)	GOB-6	0.9322	7.39e-04	2.51e-03
Acinetobacter	Antibiotic Resistance (CARD)	porin OmpC	0.9322	7.39e-04	2.51e-03
Acinetobacter	Antibiotic Resistance (CARD)	PvrR	0.9286	8.63e-04	2.67e-03
Acinetobacter	Antibiotic Resistance (CARD)	TxR	0.9286	8.63e-04	2.67e-03
Acinetobacter	Antibiotic Resistance (CARD)	AcrF	0.9271	9.16e-04	2.67e-03
Acinetobacter	Antibiotic Resistance (CARD)	Helicobacter pylori rdxA mutation conferring resistance to metronidazole	0.9271	9.16e-04	2.67e-03
Acinetobacter	Antibiotic Resistance (CARD)	Klebsiella pneumoniae KpnH	0.9271	9.16e-04	2.67e-03
Acinetobacter	Antibiotic Resistance (CARD)	msr(G)	0.9271	9.16e-04	2.67e-03
Acinetobacter	Antibiotic Resistance (CARD)	Acinetobacter baumannii parC conferring resistance to fluoroquinolones	0.9222	1.11e-03	3.16e-03
Acinetobacter	Antibiotic Resistance (CARD)	emrR	0.9157	1.40e-03	3.19e-03
Acinetobacter	Antibiotic Resistance (CARD)	AAC(3)-Ic	0.9132	1.53e-03	3.19e-03
Acinetobacter	Antibiotic Resistance (CARD)	AAC(6')-Ic	0.9132	1.53e-03	3.19e-03
Acinetobacter	Antibiotic Resistance (CARD)	APH(3')-IIb	0.9132	1.53e-03	3.19e-03
Acinetobacter	Antibiotic Resistance (CARD)	APH(6)-Ic	0.9132	1.53e-03	3.19e-03
Acinetobacter	Antibiotic Resistance (CARD)	APH(7'')-Ia	0.9132	1.53e-03	3.19e-03
Acinetobacter	Antibiotic Resistance (CARD)	Acinetobacter baumannii OprD conferring resistance to imipenem	0.9132	1.53e-03	3.19e-03
Acinetobacter	Antibiotic Resistance (CARD)	AcrE	0.9132	1.53e-03	3.19e-03
Acinetobacter	Antibiotic Resistance (CARD)	BLMT	0.9132	1.53e-03	3.19e-03
Acinetobacter	Antibiotic Resistance (CARD)	Burkholderia pseudomallei Omp38	0.9132	1.53e-03	3.19e-03
Acinetobacter	Antibiotic Resistance (CARD)	Escherichia coli soxR with mutation conferring antibiotic resistance	0.9132	1.53e-03	3.19e-03
Acinetobacter	Antibiotic Resistance (CARD)	FosC2	0.9132	1.53e-03	3.19e-03
Acinetobacter	Antibiotic Resistance (CARD)	MdtQ	0.9132	1.53e-03	3.19e-03
Acinetobacter	Antibiotic Resistance (CARD)	MexC	0.9132	1.53e-03	3.19e-03
Acinetobacter	Antibiotic Resistance (CARD)	MexG	0.9132	1.53e-03	3.19e-03
Acinetobacter	Antibiotic Resistance (CARD)	MexH	0.9132	1.53e-03	3.19e-03
Acinetobacter	Antibiotic Resistance (CARD)	MexT	0.9132	1.53e-03	3.19e-03
Acinetobacter	Antibiotic Resistance (CARD)	OXA-129	0.9132	1.53e-03	3.19e-03
Acinetobacter	Antibiotic Resistance (CARD)	OXA-513	0.9132	1.53e-03	3.19e-03
Acinetobacter	Antibiotic Resistance (CARD)	OprZ	0.9132	1.53e-03	3.19e-03
Acinetobacter	Antibiotic Resistance (CARD)	catB2	0.9132	1.53e-03	3.19e-03
Acinetobacter	Antibiotic Resistance (CARD)	ceoA	0.9132	1.53e-03	3.19e-03
Acinetobacter	Antibiotic Resistance (CARD)	cmlA1	0.9132	1.53e-03	3.19e-03
Acinetobacter	Antibiotic Resistance (CARD)	emrK	0.9132	1.53e-03	3.19e-03
Acinetobacter	Antibiotic Resistance (CARD)	gadX	0.9132	1.53e-03	3.19e-03
Acinetobacter	Antibiotic Resistance (CARD)	mdtF	0.9132	1.53e-03	3.19e-03
Acinetobacter	Antibiotic Resistance (CARD)	mdtO	0.9132	1.53e-03	3.19e-03
Acinetobacter	Antibiotic Resistance (CARD)	mdtP	0.9132	1.53e-03	3.19e-03
Acinetobacter	Antibiotic Resistance (CARD)	tet(33)	0.9132	1.53e-03	3.19e-03
Acinetobacter	Antibiotic Resistance (CARD)	tet(57)	0.9132	1.53e-03	3.19e-03
Acinetobacter	Antibiotic Resistance (CARD)	tet(X6)	0.9132	1.53e-03	3.19e-03
Acinetobacter	Antibiotic Resistance (CARD)	FosA4	0.9067	1.89e-03	3.89e-03
Acinetobacter	Antibiotic Resistance (CARD)	mdtC	0.9048	2.01e-03	3.96e-03
Acinetobacter	Antibiotic Resistance (CARD)	vanH gene in vanF cluster	0.9048	2.01e-03	3.96e-03
Acinetobacter	Antibiotic Resistance (CARD)	Escherichia coli acrA	0.9027	2.14e-03	4.02e-03
Acinetobacter	Antibiotic Resistance (CARD)	abeM	0.9027	2.14e-03	4.02e-03
Acinetobacter	Antibiotic Resistance (CARD)	amrB	0.9027	2.14e-03	4.02e-03
Acinetobacter	Antibiotic Resistance (CARD)	mdsB	0.9027	2.14e-03	4.02e-03
Acinetobacter	Antibiotic Resistance (CARD)	adeJ	0.8982	2.44e-03	4.45e-03
Acinetobacter	Antibiotic Resistance (CARD)	mdtM	0.8982	2.44e-03	4.45e-03
Acinetobacter	Antibiotic Resistance (CARD)	DHA-12	0.8879	3.24e-03	5.64e-03
Acinetobacter	Antibiotic Resistance (CARD)	PLN-1	0.8879	3.24e-03	5.64e-03
Acinetobacter	Antibiotic Resistance (CARD)	OpmH	0.8862	3.37e-03	5.81e-03
Acinetobacter	Antibiotic Resistance (CARD)	Escherichia coli gyrB conferring resistance to aminocoumarin	0.881	3.85e-03	6.26e-03
Acinetobacter	Antibiotic Resistance (CARD)	MexB	0.881	3.85e-03	6.26e-03
Acinetobacter	Antibiotic Resistance (CARD)	MuxB	0.881	3.85e-03	6.26e-03
Acinetobacter	Antibiotic Resistance (CARD)	eptA	0.881	3.85e-03	6.26e-03
Acinetobacter	Antibiotic Resistance (CARD)	Escherichia coli mipA	0.8783	4.10e-03	6.53e-03
Acinetobacter	Antibiotic Resistance (CARD)	ACT-34	0.8752	4.42e-03	6.96e-03
Acinetobacter	Antibiotic Resistance (CARD)	Mycobacterium tuberculosis variant bovis ndh with mutation conferring resistance to isoniazid	0.8752	4.42e-03	6.96e-03
Acinetobacter	Antibiotic Resistance (CARD)	tet(55)	0.8752	4.42e-03	6.96e-03
Acinetobacter	Antibiotic Resistance (CARD)	ParS	0.8743	4.51e-03	6.96e-03
Acinetobacter	Antibiotic Resistance (CARD)	cprR	0.8743	4.51e-03	6.96e-03
Acinetobacter	Antibiotic Resistance (CARD)	rsmA	0.8743	4.51e-03	6.96e-03
Acinetobacter	Antibiotic Resistance (CARD)	BRP(MBL)	0.8729	4.66e-03	6.96e-03
Acinetobacter	Antibiotic Resistance (CARD)	SPG-1	0.8729	4.66e-03	6.96e-03
Acinetobacter	Antibiotic Resistance (CARD)	Klebsiella pneumoniae KpnE	0.8716	4.80e-03	7.15e-03
Acinetobacter	Antibiotic Resistance (CARD)	MSI-1	0.8625	5.85e-03	8.44e-03
Acinetobacter	Antibiotic Resistance (CARD)	smeF	0.8623	5.87e-03	8.44e-03
Acinetobacter	Antibiotic Resistance (CARD)	CRP	0.8571	6.53e-03	8.78e-03
Acinetobacter	Antibiotic Resistance (CARD)	Escherichia coli fabI mutations conferring resistance to isoniazid and triclosan	0.8571	6.53e-03	8.78e-03
Acinetobacter	Antibiotic Resistance (CARD)	NmcR	0.8571	6.53e-03	8.78e-03
Acinetobacter	Antibiotic Resistance (CARD)	Pseudomonas mutant PhoP conferring resistance to colistin	0.8571	6.53e-03	8.78e-03
Acinetobacter	Antibiotic Resistance (CARD)	cmlB	0.8571	6.53e-03	8.78e-03
Acinetobacter	Antibiotic Resistance (CARD)	emrB	0.8571	6.53e-03	8.78e-03
Acinetobacter	Antibiotic Resistance (CARD)	qacE	0.8571	6.53e-03	8.78e-03
Acinetobacter	Antibiotic Resistance (CARD)	Agrobacterium fabrum chloramphenicol acetyltransferase	0.8539	6.97e-03	9.20e-03
Acinetobacter	Antibiotic Resistance (CARD)	acrB	0.8539	6.97e-03	9.20e-03
Acinetobacter	Antibiotic Resistance (CARD)	EstT	0.8503	7.47e-03	9.68e-03
Acinetobacter	Antibiotic Resistance (CARD)	MdtK	0.8503	7.47e-03	9.68e-03
Acinetobacter	Antibiotic Resistance (CARD)	TriA	0.8503	7.47e-03	9.68e-03
Acinetobacter	Antibiotic Resistance (CARD)	APH(3')-Ib	0.8456	8.17e-03	1.02e-02
Acinetobacter	Antibiotic Resistance (CARD)	SRT-2	0.8456	8.17e-03	1.02e-02
Acinetobacter	Antibiotic Resistance (CARD)	Bartonella bacilliformis gyrB conferring resistance to aminocoumarin	0.8434	8.50e-03	1.06e-02
Acinetobacter	Antibiotic Resistance (CARD)	Pseudomonas aeruginosa parE conferring resistance to fluoroquinolones	0.8383	9.32e-03	1.14e-02
Acinetobacter	Antibiotic Resistance (CARD)	Burkholderia dolosa gyrA conferring resistance to fluoroquinolones	0.8333	1.02e-02	1.16e-02
Acinetobacter	Antibiotic Resistance (CARD)	Erm(34)	0.8333	1.02e-02	1.16e-02
Acinetobacter	Antibiotic Resistance (CARD)	Neisseria gonorrhoeae PBP2 conferring resistance to beta-lactam antibiotics	0.8333	1.02e-02	1.16e-02
Acinetobacter	Antibiotic Resistance (CARD)	TriC	0.8333	1.02e-02	1.16e-02
Acinetobacter	Antibiotic Resistance (CARD)	YajC	0.8333	1.02e-02	1.16e-02
Acinetobacter	Antibiotic Resistance (CARD)	adeN	0.8333	1.02e-02	1.16e-02
Acinetobacter	Antibiotic Resistance (CARD)	bcr-1	0.8333	1.02e-02	1.16e-02
Acinetobacter	Antibiotic Resistance (CARD)	mdtG	0.8333	1.02e-02	1.16e-02
Acinetobacter	Antibiotic Resistance (CARD)	tet(64)	0.8333	1.02e-02	1.16e-02
Acinetobacter	Antibiotic Resistance (CARD)	tet(J)	0.8333	1.02e-02	1.16e-02
Acinetobacter	Antibiotic Resistance (CARD)	H-NS	0.8295	1.09e-02	1.22e-02
Acinetobacter	Antibiotic Resistance (CARD)	Helicobacter pylori gyrA conferring resistance to fluoroquinolones	0.8264	1.14e-02	1.27e-02
Acinetobacter	Antibiotic Resistance (CARD)	AXC-5	0.8248	1.17e-02	1.31e-02
Acinetobacter	Antibiotic Resistance (CARD)	Pseudomonas aeruginosa soxR	0.8193	1.28e-02	1.41e-02
Acinetobacter	Antibiotic Resistance (CARD)	AxyX	0.8102	1.48e-02	1.53e-02
Acinetobacter	Antibiotic Resistance (CARD)	Escherichia coli murA with mutation conferring resistance to fosfomycin	0.8095	1.49e-02	1.53e-02
Acinetobacter	Antibiotic Resistance (CARD)	emrY	0.8095	1.49e-02	1.53e-02
Acinetobacter	Antibiotic Resistance (CARD)	lin	0.8095	1.49e-02	1.53e-02
Acinetobacter	Antibiotic Resistance (CARD)	rosA	0.8095	1.49e-02	1.53e-02
Acinetobacter	Antibiotic Resistance (CARD)	tet(44)	0.8095	1.49e-02	1.53e-02
Acinetobacter	Antibiotic Resistance (CARD)	tet(47)	0.8095	1.49e-02	1.53e-02
Acinetobacter	Antibiotic Resistance (CARD)	Mycobacterium tuberculosis Rv1258c mutations confer resistance to ethambutol and capreomycin	0.8073	1.54e-02	1.57e-02
Acinetobacter	Antibiotic Resistance (CARD)	Pseudomonas aeruginosa emrE	0.8051	1.59e-02	1.61e-02
Acinetobacter	Antibiotic Resistance (CARD)	bmr	0.8024	1.65e-02	1.65e-02
Acinetobacter	Metals/Biocides (BMRG)	bmr	0.994	5.30e-07	4.99e-05
Acinetobacter	Metals/Biocides (BMRG)	cueO	0.9759	3.44e-05	6.99e-04
Acinetobacter	Metals/Biocides (BMRG)	ompD/nmpC	0.9759	3.44e-05	6.99e-04
Acinetobacter	Metals/Biocides (BMRG)	soxR	0.9759	3.44e-05	6.99e-04
Acinetobacter	Metals/Biocides (BMRG)	tolC	0.9759	3.44e-05	6.99e-04
Acinetobacter	Metals/Biocides (BMRG)	zur/yjbK	0.9701	6.55e-05	1.08e-03
Acinetobacter	Metals/Biocides (BMRG)	adeE	0.9515	2.75e-04	2.08e-03
Acinetobacter	Metals/Biocides (BMRG)	asr	0.9515	2.75e-04	2.08e-03
Acinetobacter	Metals/Biocides (BMRG)	cuiD	0.9515	2.75e-04	2.08e-03
Acinetobacter	Metals/Biocides (BMRG)	mexD	0.9515	2.75e-04	2.08e-03
Acinetobacter	Metals/Biocides (BMRG)	nikR	0.9515	2.75e-04	2.08e-03
Acinetobacter	Metals/Biocides (BMRG)	ttgV	0.9515	2.75e-04	2.08e-03
Acinetobacter	Metals/Biocides (BMRG)	yhcN	0.9515	2.75e-04	2.08e-03
Acinetobacter	Metals/Biocides (BMRG)	acrA	0.9461	3.75e-04	2.08e-03
Acinetobacter	Metals/Biocides (BMRG)	copD	0.9461	3.75e-04	2.08e-03
Acinetobacter	Metals/Biocides (BMRG)	emrY	0.9461	3.75e-04	2.08e-03
Acinetobacter	Metals/Biocides (BMRG)	yqjH	0.9461	3.75e-04	2.08e-03
Acinetobacter	Metals/Biocides (BMRG)	acrD/yffA	0.9386	5.53e-04	2.08e-03
Acinetobacter	Metals/Biocides (BMRG)	adeN	0.9386	5.53e-04	2.08e-03
Acinetobacter	Metals/Biocides (BMRG)	cnrH	0.9386	5.53e-04	2.08e-03
Acinetobacter	Metals/Biocides (BMRG)	cusC/ylcB	0.9386	5.53e-04	2.08e-03
Acinetobacter	Metals/Biocides (BMRG)	cusF/cusX	0.9386	5.53e-04	2.08e-03
Acinetobacter	Metals/Biocides (BMRG)	emhA	0.9386	5.53e-04	2.08e-03
Acinetobacter	Metals/Biocides (BMRG)	emrE/mvrC	0.9386	5.53e-04	2.08e-03
Acinetobacter	Metals/Biocides (BMRG)	gadE/yhiE	0.9386	5.53e-04	2.08e-03
Acinetobacter	Metals/Biocides (BMRG)	gesA	0.9386	5.53e-04	2.08e-03
Acinetobacter	Metals/Biocides (BMRG)	hdeA/yhiB	0.9386	5.53e-04	2.08e-03
Acinetobacter	Metals/Biocides (BMRG)	ibpB	0.9386	5.53e-04	2.08e-03
Acinetobacter	Metals/Biocides (BMRG)	kpnO	0.9386	5.53e-04	2.08e-03
Acinetobacter	Metals/Biocides (BMRG)	mdfA/cmr	0.9386	5.53e-04	2.08e-03
Acinetobacter	Metals/Biocides (BMRG)	mdtF/yhiV	0.9386	5.53e-04	2.08e-03
Acinetobacter	Metals/Biocides (BMRG)	mdtI/ydgE	0.9386	5.53e-04	2.08e-03
Acinetobacter	Metals/Biocides (BMRG)	pmrG	0.9386	5.53e-04	2.08e-03
Acinetobacter	Metals/Biocides (BMRG)	qacE	0.9386	5.53e-04	2.08e-03
Acinetobacter	Metals/Biocides (BMRG)	ydeI	0.9386	5.53e-04	2.08e-03
Acinetobacter	Metals/Biocides (BMRG)	ydeO	0.9386	5.53e-04	2.08e-03
Acinetobacter	Metals/Biocides (BMRG)	ygiW	0.9386	5.53e-04	2.08e-03
Acinetobacter	Metals/Biocides (BMRG)	zraP	0.9386	5.53e-04	2.08e-03
Acinetobacter	Metals/Biocides (BMRG)	merD	0.9322	7.39e-04	2.51e-03
Acinetobacter	Metals/Biocides (BMRG)	ychH	0.9322	7.39e-04	2.51e-03
Acinetobacter	Metals/Biocides (BMRG)	mdtN/yjcR	0.9286	8.63e-04	2.67e-03
Acinetobacter	Metals/Biocides (BMRG)	merE	0.9286	8.63e-04	2.67e-03
Acinetobacter	Metals/Biocides (BMRG)	zraR/hydH	0.9286	8.63e-04	2.67e-03
Acinetobacter	Metals/Biocides (BMRG)	acrB	0.9271	9.16e-04	2.67e-03
Acinetobacter	Metals/Biocides (BMRG)	acrF/envD	0.9271	9.16e-04	2.67e-03
Acinetobacter	Metals/Biocides (BMRG)	cusS	0.9271	9.16e-04	2.67e-03
Acinetobacter	Metals/Biocides (BMRG)	cutF/nlpE	0.9271	9.16e-04	2.67e-03
Acinetobacter	Metals/Biocides (BMRG)	rcnR/yohL	0.9271	9.16e-04	2.67e-03
Acinetobacter	Metals/Biocides (BMRG)	copG	0.9222	1.11e-03	3.16e-03
Acinetobacter	Metals/Biocides (BMRG)	mdtA/yegM	0.9222	1.11e-03	3.16e-03
Acinetobacter	Metals/Biocides (BMRG)	mdtC	0.9222	1.11e-03	3.16e-03
Acinetobacter	Metals/Biocides (BMRG)	gesC	0.9207	1.17e-03	3.19e-03
Acinetobacter	Metals/Biocides (BMRG)	mexX	0.9157	1.40e-03	3.19e-03
Acinetobacter	Metals/Biocides (BMRG)	adeT1	0.9132	1.53e-03	3.19e-03
Acinetobacter	Metals/Biocides (BMRG)	bhsA/ycfr/comC	0.9132	1.53e-03	3.19e-03
Acinetobacter	Metals/Biocides (BMRG)	chrB	0.9132	1.53e-03	3.19e-03
Acinetobacter	Metals/Biocides (BMRG)	chrF	0.9132	1.53e-03	3.19e-03
Acinetobacter	Metals/Biocides (BMRG)	cznA	0.9132	1.53e-03	3.19e-03
Acinetobacter	Metals/Biocides (BMRG)	emhC	0.9132	1.53e-03	3.19e-03
Acinetobacter	Metals/Biocides (BMRG)	emhR	0.9132	1.53e-03	3.19e-03
Acinetobacter	Metals/Biocides (BMRG)	emrK	0.9132	1.53e-03	3.19e-03
Acinetobacter	Metals/Biocides (BMRG)	gadX	0.9132	1.53e-03	3.19e-03
Acinetobacter	Metals/Biocides (BMRG)	hdeB/yhiC	0.9132	1.53e-03	3.19e-03
Acinetobacter	Metals/Biocides (BMRG)	mdtJ/ebrB/ydgF	0.9132	1.53e-03	3.19e-03
Acinetobacter	Metals/Biocides (BMRG)	mdtM/yjiO	0.9132	1.53e-03	3.19e-03
Acinetobacter	Metals/Biocides (BMRG)	mrdH	0.9132	1.53e-03	3.19e-03
Acinetobacter	Metals/Biocides (BMRG)	nczA	0.9132	1.53e-03	3.19e-03
Acinetobacter	Metals/Biocides (BMRG)	nrsR	0.9132	1.53e-03	3.19e-03
Acinetobacter	Metals/Biocides (BMRG)	oqxB	0.9132	1.53e-03	3.19e-03
Acinetobacter	Metals/Biocides (BMRG)	pcoB	0.9132	1.53e-03	3.19e-03
Acinetobacter	Metals/Biocides (BMRG)	ttgT	0.9132	1.53e-03	3.19e-03
Acinetobacter	Metals/Biocides (BMRG)	ymgB/ariR	0.9132	1.53e-03	3.19e-03
Acinetobacter	Metals/Biocides (BMRG)	zneB/hmxB	0.9132	1.53e-03	3.19e-03
Acinetobacter	Metals/Biocides (BMRG)	-	0.9067	1.89e-03	3.89e-03
Acinetobacter	Metals/Biocides (BMRG)	gadC/xasA	0.9048	2.01e-03	3.96e-03
Acinetobacter	Metals/Biocides (BMRG)	mdtB/yegN	0.9048	2.01e-03	3.96e-03
Acinetobacter	Metals/Biocides (BMRG)	mexI	0.9048	2.01e-03	3.96e-03
Acinetobacter	Metals/Biocides (BMRG)	abeM	0.9027	2.14e-03	4.02e-03
Acinetobacter	Metals/Biocides (BMRG)	comR/ycfQ	0.9027	2.14e-03	4.02e-03
Acinetobacter	Metals/Biocides (BMRG)	cusA/ybdE	0.9027	2.14e-03	4.02e-03
Acinetobacter	Metals/Biocides (BMRG)	cusB	0.9027	2.14e-03	4.02e-03
Acinetobacter	Metals/Biocides (BMRG)	ibpA	0.9027	2.14e-03	4.02e-03
Acinetobacter	Metals/Biocides (BMRG)	nccA	0.9027	2.14e-03	4.02e-03
Acinetobacter	Metals/Biocides (BMRG)	oprJ	0.9027	2.14e-03	4.02e-03
Acinetobacter	Metals/Biocides (BMRG)	smeF	0.9027	2.14e-03	4.02e-03
Acinetobacter	Metals/Biocides (BMRG)	terA	0.9027	2.14e-03	4.02e-03
Acinetobacter	Metals/Biocides (BMRG)	cnrR/cnrX	0.8879	3.24e-03	5.64e-03
Acinetobacter	Metals/Biocides (BMRG)	mreA	0.8879	3.24e-03	5.64e-03
Acinetobacter	Metals/Biocides (BMRG)	pbrR	0.8879	3.24e-03	5.64e-03
Acinetobacter	Metals/Biocides (BMRG)	czrB	0.8862	3.37e-03	5.81e-03
Acinetobacter	Metals/Biocides (BMRG)	gadW/yhiW	0.8862	3.37e-03	5.81e-03
Acinetobacter	Metals/Biocides (BMRG)	nreB	0.8862	3.37e-03	5.81e-03
Acinetobacter	Metals/Biocides (BMRG)	adeI	0.881	3.85e-03	6.26e-03
Acinetobacter	Metals/Biocides (BMRG)	dmeF	0.881	3.85e-03	6.26e-03
Acinetobacter	Metals/Biocides (BMRG)	gadA	0.881	3.85e-03	6.26e-03
Acinetobacter	Metals/Biocides (BMRG)	vpoC	0.881	3.85e-03	6.26e-03
Acinetobacter	Metals/Biocides (BMRG)	zraS/hydG	0.881	3.85e-03	6.26e-03
Acinetobacter	Metals/Biocides (BMRG)	mexB	0.8796	3.98e-03	6.46e-03
Acinetobacter	Metals/Biocides (BMRG)	cop-unnamed	0.8783	4.10e-03	6.53e-03
Acinetobacter	Metals/Biocides (BMRG)	mdtC/yegO	0.8743	4.51e-03	6.96e-03
Acinetobacter	Metals/Biocides (BMRG)	mexC	0.8743	4.51e-03	6.96e-03
Acinetobacter	Metals/Biocides (BMRG)	terD	0.8743	4.51e-03	6.96e-03
Acinetobacter	Metals/Biocides (BMRG)	nia	0.8625	5.85e-03	8.44e-03
Acinetobacter	Metals/Biocides (BMRG)	rcnA/yohM	0.8607	6.07e-03	8.69e-03
Acinetobacter	Metals/Biocides (BMRG)	adeJ	0.8571	6.53e-03	8.78e-03
Acinetobacter	Metals/Biocides (BMRG)	bfrA	0.8571	6.53e-03	8.78e-03
Acinetobacter	Metals/Biocides (BMRG)	cnrA	0.8571	6.53e-03	8.78e-03
Acinetobacter	Metals/Biocides (BMRG)	copF	0.8571	6.53e-03	8.78e-03
Acinetobacter	Metals/Biocides (BMRG)	czcA	0.8571	6.53e-03	8.78e-03
Acinetobacter	Metals/Biocides (BMRG)	emrCsm	0.8571	6.53e-03	8.78e-03
Acinetobacter	Metals/Biocides (BMRG)	copM	0.8503	7.47e-03	9.68e-03
Acinetobacter	Metals/Biocides (BMRG)	czcC	0.8503	7.47e-03	9.68e-03
Acinetobacter	Metals/Biocides (BMRG)	cepA	0.8498	7.54e-03	9.71e-03
Acinetobacter	Metals/Biocides (BMRG)	abeS	0.8383	9.32e-03	1.14e-02
Acinetobacter	Metals/Biocides (BMRG)	acrD	0.8383	9.32e-03	1.14e-02
Acinetobacter	Metals/Biocides (BMRG)	acrE/envC	0.8383	9.32e-03	1.14e-02
Acinetobacter	Metals/Biocides (BMRG)	czcB	0.8383	9.32e-03	1.14e-02
Acinetobacter	Metals/Biocides (BMRG)	emrA	0.8383	9.32e-03	1.14e-02
Acinetobacter	Metals/Biocides (BMRG)	phoR	0.8383	9.32e-03	1.14e-02
Acinetobacter	Metals/Biocides (BMRG)	adeL	0.8333	1.02e-02	1.16e-02
Acinetobacter	Metals/Biocides (BMRG)	cadR	0.8333	1.02e-02	1.16e-02
Acinetobacter	Metals/Biocides (BMRG)	corR	0.8333	1.02e-02	1.16e-02
Acinetobacter	Metals/Biocides (BMRG)	dsbA	0.8333	1.02e-02	1.16e-02
Acinetobacter	Metals/Biocides (BMRG)	dsbB	0.8333	1.02e-02	1.16e-02
Acinetobacter	Metals/Biocides (BMRG)	golT	0.8333	1.02e-02	1.16e-02
Acinetobacter	Metals/Biocides (BMRG)	mexT	0.8333	1.02e-02	1.16e-02
Acinetobacter	Metals/Biocides (BMRG)	zntA/yhhO	0.8333	1.02e-02	1.16e-02
Acinetobacter	Metals/Biocides (BMRG)	cmeA	0.8295	1.09e-02	1.22e-02
Acinetobacter	Metals/Biocides (BMRG)	ttgW	0.8193	1.28e-02	1.41e-02
Acinetobacter	Metals/Biocides (BMRG)	mdtE/yhiU	0.8144	1.38e-02	1.51e-02
Acinetobacter	Metals/Biocides (BMRG)	smtB/ziaR	0.8144	1.38e-02	1.51e-02
Acinetobacter	Metals/Biocides (BMRG)	adeF	0.8095	1.49e-02	1.53e-02
Acinetobacter	Metals/Biocides (BMRG)	gesB	0.8095	1.49e-02	1.53e-02
Acinetobacter	Metals/Biocides (BMRG)	merR	0.8095	1.49e-02	1.53e-02
Acinetobacter	Metals/Biocides (BMRG)	phoB	0.8095	1.49e-02	1.53e-02
Acinetobacter	Metals/Biocides (BMRG)	pmrB	0.8095	1.49e-02	1.53e-02
Acinetobacter	Metals/Biocides (BMRG)	smvA/emrB	0.8095	1.49e-02	1.53e-02
Acinetobacter	Metals/Biocides (BMRG)	PA0320	0.8051	1.59e-02	1.61e-02
Acinetobacter	Metals/Biocides (BMRG)	terE	0.8051	1.59e-02	1.61e-02
Acinetobacter	Metals/Biocides (BMRG)	emrAsm	0.8024	1.65e-02	1.65e-02
Acinetobacter	Metals/Biocides (BMRG)	sdeX	0.8024	1.65e-02	1.65e-02
Acinetobacter	Metals/Biocides (BMRG)	terZ	0.8024	1.65e-02	1.65e-02
Acinetobacter	Mobile Elements (MGE)	IS150(IS3-like_element)	0.9386	5.53e-04	2.08e-03
Acinetobacter	Mobile Elements (MGE)	IS3(IS3-like_element)	0.9386	5.53e-04	2.08e-03
Acinetobacter	Mobile Elements (MGE)	ISAba8(IS21-like_element)	0.9386	5.53e-04	2.08e-03
Acinetobacter	Mobile Elements (MGE)	ISAba825(IS982-like_element)	0.9386	5.53e-04	2.08e-03
Acinetobacter	Mobile Elements (MGE)	ISEc26(ISAs1-like_element)	0.9386	5.53e-04	2.08e-03
Acinetobacter	Mobile Elements (MGE)	ISEcB1(IS3-like_element)	0.9386	5.53e-04	2.08e-03
Acinetobacter	Mobile Elements (MGE)	Possible_transposase_fusion_protein	0.9386	5.53e-04	2.08e-03
Acinetobacter	Mobile Elements (MGE)	YqaJ_viral	0.9386	5.53e-04	2.08e-03
Acinetobacter	Mobile Elements (MGE)	integrase(site-specific)	0.9386	5.53e-04	2.08e-03
Acinetobacter	Mobile Elements (MGE)	integrase_(plasmid)	0.9386	5.53e-04	2.08e-03
Acinetobacter	Mobile Elements (MGE)	transposase(plasmid)	0.9286	8.63e-04	2.67e-03
Acinetobacter	Mobile Elements (MGE)	IS186	0.9271	9.16e-04	2.67e-03
Acinetobacter	Mobile Elements (MGE)	ISAba1(IS4_family)	0.9271	9.16e-04	2.67e-03
Acinetobacter	Mobile Elements (MGE)	RecT	0.9271	9.16e-04	2.67e-03
Acinetobacter	Mobile Elements (MGE)	IS701	0.9157	1.40e-03	3.19e-03
Acinetobacter	Mobile Elements (MGE)	IS18(IS30_family)	0.9132	1.53e-03	3.19e-03
Acinetobacter	Mobile Elements (MGE)	ISAba13(IS5-like_element)	0.9132	1.53e-03	3.19e-03
Acinetobacter	Mobile Elements (MGE)	ISAba40(IS5-like_element)	0.9132	1.53e-03	3.19e-03
Acinetobacter	Mobile Elements (MGE)	ISBdi2(IS1380_family)	0.9132	1.53e-03	3.19e-03
Acinetobacter	Mobile Elements (MGE)	ISBj11(IS21-like_element)	0.9132	1.53e-03	3.19e-03
Acinetobacter	Mobile Elements (MGE)	ISPpu17(IS30-like_element)	0.9132	1.53e-03	3.19e-03
Acinetobacter	Mobile Elements (MGE)	RecA/RadA	0.9132	1.53e-03	3.19e-03
Acinetobacter	Mobile Elements (MGE)	TRm23b(plasmid)	0.9132	1.53e-03	3.19e-03
Acinetobacter	Mobile Elements (MGE)	transposase_number_2_for_insertion_sequence_NGRIS-16a	0.9132	1.53e-03	3.19e-03
Acinetobacter	Mobile Elements (MGE)	IS4/IS5	0.9048	2.01e-03	3.96e-03
Acinetobacter	Mobile Elements (MGE)	ISAba125(IS30-like_element)	0.9027	2.14e-03	4.02e-03
Acinetobacter	Mobile Elements (MGE)	ISMpo1(IS6-like_element)	0.9027	2.14e-03	4.02e-03
Acinetobacter	Mobile Elements (MGE)	ISAba33(IS4-like_element)	0.8982	2.44e-03	4.45e-03
Acinetobacter	Mobile Elements (MGE)	ISAba18(IS3-like_element)	0.8879	3.24e-03	5.64e-03
Acinetobacter	Mobile Elements (MGE)	XerD(site-specific)	0.8879	3.24e-03	5.64e-03
Acinetobacter	Mobile Elements (MGE)	YqaJ-like_viral	0.8879	3.24e-03	5.64e-03
Acinetobacter	Mobile Elements (MGE)	transposase_orfA(plasmid)	0.8879	3.24e-03	5.64e-03
Acinetobacter	Mobile Elements (MGE)	ISNCY	0.881	3.85e-03	6.26e-03
Acinetobacter	Mobile Elements (MGE)	Tn3(plasmid)	0.8783	4.10e-03	6.53e-03
Acinetobacter	Mobile Elements (MGE)	tyrosine	0.8783	4.10e-03	6.53e-03
Acinetobacter	Mobile Elements (MGE)	transposase_of_IS981C	0.8752	4.42e-03	6.96e-03
Acinetobacter	Mobile Elements (MGE)	RecO	0.8625	5.85e-03	8.44e-03
Acinetobacter	Mobile Elements (MGE)	ISAba22(IS3-like_element)	0.8623	5.87e-03	8.44e-03
Acinetobacter	Mobile Elements (MGE)	IS1	0.8571	6.53e-03	8.78e-03
Acinetobacter	Mobile Elements (MGE)	TnsA_heteromeric(endonuclease_subunit)	0.8571	6.53e-03	8.78e-03
Acinetobacter	Mobile Elements (MGE)	ISPen2(IS3-like_element)	0.8556	6.73e-03	9.00e-03
Acinetobacter	Mobile Elements (MGE)	IntI1	0.8556	6.73e-03	9.00e-03
Acinetobacter	Mobile Elements (MGE)	putative_transposase_N-terminus(plasmid)	0.8456	8.17e-03	1.02e-02
Acinetobacter	Mobile Elements (MGE)	ISAba14(IS3_family)	0.8383	9.32e-03	1.14e-02
Acinetobacter	Mobile Elements (MGE)	ISMex14(IS256-like_element)	0.8225	1.22e-02	1.35e-02
Acinetobacter	Mobile Elements (MGE)	putative_ISRSO11-transposase_orfA_protein	0.8051	1.59e-02	1.61e-02
Acinetobacter	Virulence Factors (VFDB)	F1C fimbriae (VF0224)	0.9759	3.44e-05	6.99e-04
Acinetobacter	Virulence Factors (VFDB)	Lpf (VF0105)	0.9759	3.44e-05	6.99e-04
Acinetobacter	Virulence Factors (VFDB)	MisL (VF0397)	0.9759	3.44e-05	6.99e-04
Acinetobacter	Virulence Factors (VFDB)	OmpD (VF0969)	0.9759	3.44e-05	6.99e-04
Acinetobacter	Virulence Factors (VFDB)	Flagella (VF0394)	0.9524	2.60e-04	2.08e-03
Acinetobacter	Virulence Factors (VFDB)	CdpA (VF0432)	0.9515	2.75e-04	2.08e-03
Acinetobacter	Virulence Factors (VFDB)	Enh loci (VF0163)	0.9515	2.75e-04	2.08e-03
Acinetobacter	Virulence Factors (VFDB)	T2SS (VF0333)	0.9515	2.75e-04	2.08e-03
Acinetobacter	Virulence Factors (VFDB)	Phosphoethanolamine modification (VF0899)	0.9461	3.75e-04	2.08e-03
Acinetobacter	Virulence Factors (VFDB)	TTSS (SPI-1 encode) (VF0116)	0.9461	3.75e-04	2.08e-03
Acinetobacter	Virulence Factors (VFDB)	Ail (VF0132)	0.9386	5.53e-04	2.08e-03
Acinetobacter	Virulence Factors (VFDB)	BapC (VF0537)	0.9386	5.53e-04	2.08e-03
Acinetobacter	Virulence Factors (VFDB)	C3610 (VF1157)	0.9386	5.53e-04	2.08e-03
Acinetobacter	Virulence Factors (VFDB)	E.coli laminin-binding fimbriae (ELF) (VF1140)	0.9386	5.53e-04	2.08e-03
Acinetobacter	Virulence Factors (VFDB)	ECP (VF0404)	0.9386	5.53e-04	2.08e-03
Acinetobacter	Virulence Factors (VFDB)	EhaB, AIDA-I type (VF1128)	0.9386	5.53e-04	2.08e-03
Acinetobacter	Virulence Factors (VFDB)	FdeC (VF0506)	0.9386	5.53e-04	2.08e-03
Acinetobacter	Virulence Factors (VFDB)	Haemagglutinating pili (VF0036)	0.9386	5.53e-04	2.08e-03
Acinetobacter	Virulence Factors (VFDB)	IcsA (VirG) (VF0121)	0.9386	5.53e-04	2.08e-03
Acinetobacter	Virulence Factors (VFDB)	LPS-modifying enzyme (VF0684)	0.9386	5.53e-04	2.08e-03
Acinetobacter	Virulence Factors (VFDB)	Ler (VF0192)	0.9386	5.53e-04	2.08e-03
Acinetobacter	Virulence Factors (VFDB)	Out (VF1285)	0.9386	5.53e-04	2.08e-03
Acinetobacter	Virulence Factors (VFDB)	P fimbriae (VF0220)	0.9386	5.53e-04	2.08e-03
Acinetobacter	Virulence Factors (VFDB)	Sta (VF0953)	0.9386	5.53e-04	2.08e-03
Acinetobacter	Virulence Factors (VFDB)	StcE (VF0209)	0.9386	5.53e-04	2.08e-03
Acinetobacter	Virulence Factors (VFDB)	Ste (VF0957)	0.9386	5.53e-04	2.08e-03
Acinetobacter	Virulence Factors (VFDB)	Stf (VF0958)	0.9386	5.53e-04	2.08e-03
Acinetobacter	Virulence Factors (VFDB)	TFS3b (VF0781)	0.9386	5.53e-04	2.08e-03
Acinetobacter	Virulence Factors (VFDB)	TTSS secreted effectors (VF1111)	0.9386	5.53e-04	2.08e-03
Acinetobacter	Virulence Factors (VFDB)	Type 3 fimbriae (VF0567)	0.9386	5.53e-04	2.08e-03
Acinetobacter	Virulence Factors (VFDB)	Type I pili (VF0486)	0.9386	5.53e-04	2.08e-03
Acinetobacter	Virulence Factors (VFDB)	YapC (VF0510)	0.9386	5.53e-04	2.08e-03
Acinetobacter	Virulence Factors (VFDB)	CheA/CheY (VF0794)	0.9322	7.39e-04	2.51e-03
Acinetobacter	Virulence Factors (VFDB)	Hemolysin/cytolysin A (VF1134)	0.9322	7.39e-04	2.51e-03
Acinetobacter	Virulence Factors (VFDB)	Flagella (VF0519)	0.9286	8.63e-04	2.67e-03
Acinetobacter	Virulence Factors (VFDB)	PbpG (VF0468)	0.9286	8.63e-04	2.67e-03
Acinetobacter	Virulence Factors (VFDB)	Phospholipase D (VF0469)	0.9286	8.63e-04	2.67e-03
Acinetobacter	Virulence Factors (VFDB)	Rv1837c (VF0864)	0.9286	8.63e-04	2.67e-03
Acinetobacter	Virulence Factors (VFDB)	Invasin D (VF0576)	0.9271	9.16e-04	2.67e-03
Acinetobacter	Virulence Factors (VFDB)	TTSS secreted effectors (VF1110)	0.9271	9.16e-04	2.67e-03
Acinetobacter	Virulence Factors (VFDB)	F1 antigen (VF0138)	0.9222	1.11e-03	3.16e-03
Acinetobacter	Virulence Factors (VFDB)	ACF (VF0127)	0.9132	1.53e-03	3.19e-03
Acinetobacter	Virulence Factors (VFDB)	EtpA (VF0437)	0.9132	1.53e-03	3.19e-03
Acinetobacter	Virulence Factors (VFDB)	Flagella (VF0685)	0.9132	1.53e-03	3.19e-03
Acinetobacter	Virulence Factors (VFDB)	Heme receptor HasR (VF0642)	0.9132	1.53e-03	3.19e-03
Acinetobacter	Virulence Factors (VFDB)	Hxc (VF0945)	0.9132	1.53e-03	3.19e-03
Acinetobacter	Virulence Factors (VFDB)	Omp43 (VF0675)	0.9132	1.53e-03	3.19e-03
Acinetobacter	Virulence Factors (VFDB)	OmpA (VF1223)	0.9132	1.53e-03	3.19e-03
Acinetobacter	Virulence Factors (VFDB)	Per (VF0190)	0.9132	1.53e-03	3.19e-03
Acinetobacter	Virulence Factors (VFDB)	Pic (VF0218)	0.9132	1.53e-03	3.19e-03
Acinetobacter	Virulence Factors (VFDB)	Sef (VF0952)	0.9132	1.53e-03	3.19e-03
Acinetobacter	Virulence Factors (VFDB)	ShdA (VF0398)	0.9132	1.53e-03	3.19e-03
Acinetobacter	Virulence Factors (VFDB)	SodC (VF0170)	0.9132	1.53e-03	3.19e-03
Acinetobacter	Virulence Factors (VFDB)	T6SS (VF1337)	0.9132	1.53e-03	3.19e-03
Acinetobacter	Virulence Factors (VFDB)	T6SS secreted effectors (VF1338)	0.9132	1.53e-03	3.19e-03
Acinetobacter	Virulence Factors (VFDB)	TTSS secreted effectors (VF0687)	0.9132	1.53e-03	3.19e-03
Acinetobacter	Virulence Factors (VFDB)	Alcaligin (VF0688)	0.9048	2.01e-03	3.96e-03
Acinetobacter	Virulence Factors (VFDB)	T2SS (VF1335)	0.9048	2.01e-03	3.96e-03
Acinetobacter	Virulence Factors (VFDB)	HasA-type hemophore-mediated heme uptake system (VF1029)	0.9037	2.08e-03	4.02e-03
Acinetobacter	Virulence Factors (VFDB)	BmaC (VF1341)	0.9027	2.14e-03	4.02e-03
Acinetobacter	Virulence Factors (VFDB)	Alkaline protease (VF0090)	0.8982	2.44e-03	4.45e-03
Acinetobacter	Virulence Factors (VFDB)	Bcf (VF0950)	0.8982	2.44e-03	4.45e-03
Acinetobacter	Virulence Factors (VFDB)	Gsp (VF1296)	0.8982	2.44e-03	4.45e-03
Acinetobacter	Virulence Factors (VFDB)	HasA (VF1254)	0.8982	2.44e-03	4.45e-03
Acinetobacter	Virulence Factors (VFDB)	Heme binding proteins (VF0678)	0.8879	3.24e-03	5.64e-03
Acinetobacter	Virulence Factors (VFDB)	T4SS secreted effectors (VF0695)	0.881	3.85e-03	6.26e-03
Acinetobacter	Virulence Factors (VFDB)	Adhesive factor/rabbit 1 (AF/R1) pili (VF1146)	0.8783	4.10e-03	6.53e-03
Acinetobacter	Virulence Factors (VFDB)	GspA (VF0167)	0.8783	4.10e-03	6.53e-03
Acinetobacter	Virulence Factors (VFDB)	CsrA (VF0261)	0.8743	4.51e-03	6.96e-03
Acinetobacter	Virulence Factors (VFDB)	SodCI (VF0109)	0.8623	5.87e-03	8.44e-03
Acinetobacter	Virulence Factors (VFDB)	Putida K3-T6SS (VF1353)	0.8607	6.07e-03	8.69e-03
Acinetobacter	Virulence Factors (VFDB)	Aerobactin (VF0229)	0.8571	6.53e-03	8.78e-03
Acinetobacter	Virulence Factors (VFDB)	CcmC (VF0292)	0.8571	6.53e-03	8.78e-03
Acinetobacter	Virulence Factors (VFDB)	Direct heme uptake system (VF0689)	0.8571	6.53e-03	8.78e-03
Acinetobacter	Virulence Factors (VFDB)	K1 capsule (VF0239)	0.8571	6.53e-03	8.78e-03
Acinetobacter	Virulence Factors (VFDB)	MSHA pili (VF0515)	0.8571	6.53e-03	8.78e-03
Acinetobacter	Virulence Factors (VFDB)	OmpA (VF0464)	0.8571	6.53e-03	8.78e-03
Acinetobacter	Virulence Factors (VFDB)	Peritrichous flagella (VF0670)	0.8555	6.75e-03	9.00e-03
Acinetobacter	Virulence Factors (VFDB)	Z1307 (VF1158)	0.8456	8.17e-03	1.02e-02
Acinetobacter	Virulence Factors (VFDB)	VirB/VirD system (VF1257)	0.8371	9.53e-03	1.16e-02
Acinetobacter	Virulence Factors (VFDB)	Aerobactin (VF0123)	0.8333	1.02e-02	1.16e-02
Acinetobacter	Virulence Factors (VFDB)	FadE29 (VF0845)	0.8333	1.02e-02	1.16e-02
Acinetobacter	Virulence Factors (VFDB)	OmpA (VF0499)	0.8333	1.02e-02	1.16e-02
Acinetobacter	Virulence Factors (VFDB)	Phospholipase C (VF0470)	0.8333	1.02e-02	1.16e-02
Acinetobacter	Virulence Factors (VFDB)	T6SS (VF0579)	0.8333	1.02e-02	1.16e-02
Acinetobacter	Virulence Factors (VFDB)	T6SS-1 (VF0429)	0.8333	1.02e-02	1.16e-02
Acinetobacter	Virulence Factors (VFDB)	Type 1 fimbriae (VF0221)	0.8333	1.02e-02	1.16e-02
Acinetobacter	Virulence Factors (VFDB)	Putative fimbriae (VF1213)	0.8295	1.09e-02	1.22e-02
Acinetobacter	Virulence Factors (VFDB)	Exe T2SS (VF0478)	0.8264	1.14e-02	1.27e-02
Acinetobacter	Virulence Factors (VFDB)	Pneumococcal iron acquisition (VF1067)	0.8144	1.38e-02	1.51e-02
Acinetobacter	Virulence Factors (VFDB)	Type I fimbriae (VF0566)	0.8144	1.38e-02	1.51e-02
Acinetobacter	Virulence Factors (VFDB)	CAI-1 (VF0405)	0.8123	1.43e-02	1.53e-02
Acinetobacter	Virulence Factors (VFDB)	AcrAB (VF0568)	0.8095	1.49e-02	1.53e-02
Acinetobacter	Virulence Factors (VFDB)	Bap (VF0462)	0.8095	1.49e-02	1.53e-02
Acinetobacter	Virulence Factors (VFDB)	Hsp60 (VF0159)	0.8095	1.49e-02	1.53e-02
Acinetobacter	Virulence Factors (VFDB)	Isocitrate lyase (VF0253)	0.8095	1.49e-02	1.53e-02
Acinetobacter	Virulence Factors (VFDB)	Mig-5 (VF0396)	0.8095	1.49e-02	1.53e-02
Acinetobacter	Virulence Factors (VFDB)	Ornibactin (VF0701)	0.8095	1.49e-02	1.53e-02
Acinetobacter	Virulence Factors (VFDB)	PcaA (VF0285)	0.8095	1.49e-02	1.53e-02
Acinetobacter	Virulence Factors (VFDB)	PlcR-PapR quorum sensing (VF0660)	0.8095	1.49e-02	1.53e-02
Acinetobacter	Virulence Factors (VFDB)	Rvh T4SS (VF0488)	0.8051	1.59e-02	1.61e-02
Acinetobacter	Virulence Factors (VFDB)	Flagella (VF0373)	0.8024	1.65e-02	1.65e-02
Acinetobacter	Virulence Factors (VFDB)	Icm/dot type IVB locus (VF1026)	0.8024	1.65e-02	1.65e-02
Corynebacterium	Antibiotic Resistance (CARD)	fusB	0.8498	7.54e-03	9.71e-03
Corynebacterium	Antibiotic Resistance (CARD)	tet(X5)	0.8333	1.02e-02	1.16e-02
Corynebacterium	Antibiotic Resistance (CARD)	Morganella morganii gyrB conferring resistance to fluoroquinolones	0.8193	1.28e-02	1.41e-02
Corynebacterium	Antibiotic Resistance (CARD)	Pseudomonas aeruginosa oprD with mutation conferring resistance to imipenem	0.8051	1.59e-02	1.61e-02
Corynebacterium	Metals/Biocides (BMRG)	corR/coaR	0.9048	2.01e-03	3.96e-03
Corynebacterium	Metals/Biocides (BMRG)	fbpB	0.8503	7.47e-03	9.68e-03
Corynebacterium	Metals/Biocides (BMRG)	ctpG	0.8333	1.02e-02	1.16e-02
Corynebacterium	Metals/Biocides (BMRG)	fbpA	0.8333	1.02e-02	1.16e-02
Corynebacterium	Mobile Elements (MGE)	Tn3-like_element_IS1071_family_transposase	0.8916	2.93e-03	5.26e-03
Corynebacterium	Virulence Factors (VFDB)	Clumping factor (VF0004)	0.881	3.85e-03	6.26e-03
Corynebacterium	Virulence Factors (VFDB)	Sortase A (VF1048)	0.881	3.85e-03	6.26e-03
Corynebacterium	Virulence Factors (VFDB)	TTS1 (VF0702)	0.8648	5.57e-03	8.16e-03
Corynebacterium	Virulence Factors (VFDB)	Type IV pili (VF0401)	0.8503	7.47e-03	9.68e-03
Klebsiella	Antibiotic Resistance (CARD)	vanG	0.9048	2.01e-03	3.96e-03
Klebsiella	Antibiotic Resistance (CARD)	AAC(6')-Iz	0.8729	4.66e-03	6.96e-03
Klebsiella	Antibiotic Resistance (CARD)	aadA23	0.8729	4.66e-03	6.96e-03
Klebsiella	Antibiotic Resistance (CARD)	AAC(6')-I33	0.8456	8.17e-03	1.02e-02
Klebsiella	Antibiotic Resistance (CARD)	tet(X)	0.8333	1.02e-02	1.16e-02
Klebsiella	Antibiotic Resistance (CARD)	tet(X4)	0.8333	1.02e-02	1.16e-02
Klebsiella	Antibiotic Resistance (CARD)	vanH gene in vanM cluster	0.8333	1.02e-02	1.16e-02
Klebsiella	Antibiotic Resistance (CARD)	cmlB1	0.8264	1.14e-02	1.27e-02
Klebsiella	Antibiotic Resistance (CARD)	aadA3	0.8216	1.24e-02	1.37e-02
Klebsiella	Antibiotic Resistance (CARD)	cmx	0.8095	1.49e-02	1.53e-02
Klebsiella	Antibiotic Resistance (CARD)	smeS	0.8095	1.49e-02	1.53e-02
Klebsiella	Metals/Biocides (BMRG)	fetB/ybbM	0.8982	2.44e-03	4.45e-03
Klebsiella	Metals/Biocides (BMRG)	mco	0.8571	6.53e-03	8.78e-03
Klebsiella	Metals/Biocides (BMRG)	lde	0.8095	1.49e-02	1.53e-02
Klebsiella	Metals/Biocides (BMRG)	norM/pmpM	0.8095	1.49e-02	1.53e-02
Klebsiella	Mobile Elements (MGE)	ISWpi11(IS630_family)	0.8456	8.17e-03	1.02e-02
Klebsiella	Mobile Elements (MGE)	putative_transposase(plasmid)	0.8264	1.14e-02	1.27e-02
Klebsiella	Virulence Factors (VFDB)	Exochelin (smegmatis) (VF0819)	0.9286	8.63e-04	2.67e-03
Klebsiella	Virulence Factors (VFDB)	T3SS (VF1301)	0.9271	9.16e-04	2.67e-03
Klebsiella	Virulence Factors (VFDB)	MG_301/GAPDH (VF0887)	0.881	3.85e-03	6.26e-03
Klebsiella	Virulence Factors (VFDB)	Desferrioxamine (VF1244)	0.8571	6.53e-03	8.78e-03
Klebsiella	Virulence Factors (VFDB)	Petrobactin (VF0584)	0.8571	6.53e-03	8.78e-03
Klebsiella	Virulence Factors (VFDB)	TTSS secreted effectors (VF0978)	0.8456	8.17e-03	1.02e-02
Pseudomonas	Antibiotic Resistance (CARD)	vanR gene in vanG cluster	0.881	3.85e-03	6.26e-03
Pseudomonas	Antibiotic Resistance (CARD)	norC	0.8571	6.53e-03	8.78e-03
Pseudomonas	Antibiotic Resistance (CARD)	tet(O/W)	0.8333	1.02e-02	1.16e-02
Pseudomonas	Metals/Biocides (BMRG)	klaB/telA/kilB	0.9581	1.78e-04	2.08e-03
Pseudomonas	Metals/Biocides (BMRG)	tcrA	0.8961	2.59e-03	4.71e-03
Pseudomonas	Virulence Factors (VFDB)	SE2319 (VF1000)	0.881	3.85e-03	6.26e-03
Staphylococcus	Antibiotic Resistance (CARD)	Staphylococcus aureus LmrS	0.9762	3.31e-05	6.99e-04
Staphylococcus	Antibiotic Resistance (CARD)	Staphylococcus aureus mprF with mutation conferring resistance to daptomycin	0.9762	3.31e-05	6.99e-04
Staphylococcus	Antibiotic Resistance (CARD)	Staphylococcus aureus parC conferring resistance to fluoroquinolones	0.9762	3.31e-05	6.99e-04
Staphylococcus	Antibiotic Resistance (CARD)	vanR gene in vanP cluster	0.9581	1.78e-04	2.08e-03
Staphylococcus	Antibiotic Resistance (CARD)	CrcB	0.9524	2.60e-04	2.08e-03
Staphylococcus	Antibiotic Resistance (CARD)	lmrP	0.9524	2.60e-04	2.08e-03
Staphylococcus	Antibiotic Resistance (CARD)	norA	0.9524	2.60e-04	2.08e-03
Staphylococcus	Antibiotic Resistance (CARD)	sepA	0.9341	6.79e-04	2.48e-03
Staphylococcus	Antibiotic Resistance (CARD)	Erm(K)	0.9286	8.63e-04	2.67e-03
Staphylococcus	Antibiotic Resistance (CARD)	Streptomyces lividans cmlR	0.9286	8.63e-04	2.67e-03
Staphylococcus	Antibiotic Resistance (CARD)	dfrC	0.9286	8.63e-04	2.67e-03
Staphylococcus	Antibiotic Resistance (CARD)	norC	0.9286	8.63e-04	2.67e-03
Staphylococcus	Antibiotic Resistance (CARD)	FosD	0.9222	1.11e-03	3.16e-03
Staphylococcus	Antibiotic Resistance (CARD)	GOB-2	0.8982	2.44e-03	4.45e-03
Staphylococcus	Antibiotic Resistance (CARD)	GOB-5	0.8982	2.44e-03	4.45e-03
Staphylococcus	Antibiotic Resistance (CARD)	ykkD	0.8982	2.44e-03	4.45e-03
Staphylococcus	Antibiotic Resistance (CARD)	LpeA	0.8939	2.75e-03	4.98e-03
Staphylococcus	Antibiotic Resistance (CARD)	Streptococcus pyogenes folP with mutation conferring resistance to sulfonamides	0.881	3.85e-03	6.26e-03
Staphylococcus	Antibiotic Resistance (CARD)	lsaA	0.881	3.85e-03	6.26e-03
Staphylococcus	Antibiotic Resistance (CARD)	Pseudomonas aeruginosa catB7	0.8729	4.66e-03	6.96e-03
Staphylococcus	Antibiotic Resistance (CARD)	cprS	0.8729	4.66e-03	6.96e-03
Staphylococcus	Antibiotic Resistance (CARD)	EdeQ	0.866	5.42e-03	7.96e-03
Staphylococcus	Antibiotic Resistance (CARD)	LRA-17	0.866	5.42e-03	7.96e-03
Staphylococcus	Antibiotic Resistance (CARD)	FosY	0.8503	7.47e-03	9.68e-03
Staphylococcus	Antibiotic Resistance (CARD)	PC1 beta-lactamase (blaZ)	0.8333	1.02e-02	1.16e-02
Staphylococcus	Antibiotic Resistance (CARD)	mecR1	0.8264	1.14e-02	1.27e-02
Staphylococcus	Antibiotic Resistance (CARD)	AAC(6')-Ij	0.8225	1.22e-02	1.35e-02
Staphylococcus	Antibiotic Resistance (CARD)	Staphylococcus aureus gyrA conferring resistance to fluoroquinolones	0.8095	1.49e-02	1.53e-02
Staphylococcus	Antibiotic Resistance (CARD)	Streptococcus pneumoniae PBP2b conferring resistance to amoxicillin	0.8095	1.49e-02	1.53e-02
Staphylococcus	Metals/Biocides (BMRG)	lmrS	0.9762	3.31e-05	6.99e-04
Staphylococcus	Metals/Biocides (BMRG)	arsP	0.9524	2.60e-04	2.08e-03
Staphylococcus	Metals/Biocides (BMRG)	ykkC	0.9524	2.60e-04	2.08e-03
Staphylococcus	Metals/Biocides (BMRG)	ykkD	0.9286	8.63e-04	2.67e-03
Staphylococcus	Metals/Biocides (BMRG)	merT	0.9157	1.40e-03	3.19e-03
Staphylococcus	Metals/Biocides (BMRG)	cinA	0.8456	8.17e-03	1.02e-02
Staphylococcus	Metals/Biocides (BMRG)	csoR	0.8383	9.32e-03	1.14e-02
Staphylococcus	Metals/Biocides (BMRG)	fbpA	0.8333	1.02e-02	1.16e-02
Staphylococcus	Metals/Biocides (BMRG)	troR	0.8333	1.02e-02	1.16e-02
Staphylococcus	Metals/Biocides (BMRG)	cueR	0.8264	1.14e-02	1.27e-02
Staphylococcus	Metals/Biocides (BMRG)	yfeA	0.8095	1.49e-02	1.53e-02
Staphylococcus	Metals/Biocides (BMRG)	klaB/telA/kilB	0.8024	1.65e-02	1.65e-02
Staphylococcus	Mobile Elements (MGE)	Tn4662_transposase(plasmid)	0.9762	3.31e-05	6.99e-04
Staphylococcus	Mobile Elements (MGE)	resolvase-recombinase	0.9512	2.80e-04	2.08e-03
Staphylococcus	Mobile Elements (MGE)	Tn3-like_element_IS1071_family_transposase	0.8916	2.93e-03	5.26e-03
Staphylococcus	Mobile Elements (MGE)	isochorismatase_transposase	0.8783	4.10e-03	6.53e-03
Staphylococcus	Mobile Elements (MGE)	ISPa57(IS3-like_element)	0.866	5.42e-03	7.96e-03
Staphylococcus	Mobile Elements (MGE)	transposon_DNA-invertase	0.8095	1.49e-02	1.53e-02
Staphylococcus	Virulence Factors (VFDB)	Auto (VF0348)	1	0.00e+00	0.00e+00
Staphylococcus	Virulence Factors (VFDB)	Autolysin alt (VF0997)	1	0.00e+00	0.00e+00
Staphylococcus	Virulence Factors (VFDB)	Cell wall associated fibronectin binding protein ebh (VF0995)	1	0.00e+00	0.00e+00
Staphylococcus	Virulence Factors (VFDB)	SasG (VF1011)	1	0.00e+00	0.00e+00
Staphylococcus	Virulence Factors (VFDB)	Ami (VF0071)	0.9762	3.31e-05	6.99e-04
Staphylococcus	Virulence Factors (VFDB)	SACOL0507 (VF0999)	0.9762	3.31e-05	6.99e-04
Staphylococcus	Virulence Factors (VFDB)	SasC (VF1010)	0.9762	3.31e-05	6.99e-04
Staphylococcus	Virulence Factors (VFDB)	SraP (VF1012)	0.9762	3.31e-05	6.99e-04
Staphylococcus	Virulence Factors (VFDB)	Xps (VF1304)	0.9762	3.31e-05	6.99e-04
Staphylococcus	Virulence Factors (VFDB)	SMase (VF0061)	0.9701	6.55e-05	1.08e-03
Staphylococcus	Virulence Factors (VFDB)	FbpA (VF0349)	0.9524	2.60e-04	2.08e-03
Staphylococcus	Virulence Factors (VFDB)	Isd (VF0015)	0.9524	2.60e-04	2.08e-03
Staphylococcus	Virulence Factors (VFDB)	Lipase (VF0012)	0.9524	2.60e-04	2.08e-03
Staphylococcus	Virulence Factors (VFDB)	SE2319 (VF1000)	0.9524	2.60e-04	2.08e-03
Staphylococcus	Virulence Factors (VFDB)	Staphopain (VF0006)	0.9524	2.60e-04	2.08e-03
Staphylococcus	Virulence Factors (VFDB)	Thermonuclease nuc (VF0993)	0.9524	2.60e-04	2.08e-03
Staphylococcus	Virulence Factors (VFDB)	V8 protease (VF0023)	0.9524	2.60e-04	2.08e-03
Staphylococcus	Virulence Factors (VFDB)	Fap (VF1191)	0.9386	5.53e-04	2.08e-03
Staphylococcus	Virulence Factors (VFDB)	EstA (VF0942)	0.9322	7.39e-04	2.51e-03
Staphylococcus	Virulence Factors (VFDB)	OprD (VF0933)	0.9322	7.39e-04	2.51e-03
Staphylococcus	Virulence Factors (VFDB)	OprE (VF0932)	0.9132	1.53e-03	3.19e-03
Staphylococcus	Virulence Factors (VFDB)	EbpS (VF0008)	0.9048	2.01e-03	3.96e-03
Staphylococcus	Virulence Factors (VFDB)	SprE (VF0358)	0.9048	2.01e-03	3.96e-03
Staphylococcus	Virulence Factors (VFDB)	HSI-3 T6SS secreted effectors (VF1350)	0.8879	3.24e-03	5.64e-03
Staphylococcus	Virulence Factors (VFDB)	SigF (VF0294)	0.8862	3.37e-03	5.81e-03
Staphylococcus	Virulence Factors (VFDB)	Brk (VF0034)	0.881	3.85e-03	6.26e-03
Staphylococcus	Virulence Factors (VFDB)	MGA_1142/OsmC (VF0885)	0.881	3.85e-03	6.26e-03
Staphylococcus	Virulence Factors (VFDB)	SDr (VF0019)	0.881	3.85e-03	6.26e-03
Staphylococcus	Virulence Factors (VFDB)	Acid phosphatase (VF0547)	0.8571	6.53e-03	8.78e-03
Staphylococcus	Virulence Factors (VFDB)	Capsule (VF0141)	0.8571	6.53e-03	8.78e-03
Staphylococcus	Virulence Factors (VFDB)	Clumping factor (VF0004)	0.8571	6.53e-03	8.78e-03
Staphylococcus	Virulence Factors (VFDB)	Sortase A (VF1048)	0.8571	6.53e-03	8.78e-03
Staphylococcus	Virulence Factors (VFDB)	VirR/VirS (VF0791)	0.8571	6.53e-03	8.78e-03
Staphylococcus	Virulence Factors (VFDB)	Type IV pili (VF0753)	0.8333	1.02e-02	1.16e-02
Staphylococcus	Virulence Factors (VFDB)	SigE (VF0295)	0.8095	1.49e-02	1.53e-02
Streptococcus	Antibiotic Resistance (CARD)	mel	0.994	5.30e-07	4.99e-05
Streptococcus	Antibiotic Resistance (CARD)	tet(M)	0.994	5.30e-07	4.99e-05
Streptococcus	Antibiotic Resistance (CARD)	vanE	0.9698	6.74e-05	1.08e-03
Streptococcus	Antibiotic Resistance (CARD)	clbA	0.9639	1.14e-04	1.79e-03
Streptococcus	Antibiotic Resistance (CARD)	Staphylococcus aureus parE conferring resistance to aminocoumarin	0.9581	1.78e-04	2.08e-03
Streptococcus	Antibiotic Resistance (CARD)	Streptococcus pneumoniae parC conferring resistance to fluoroquinolones	0.9581	1.78e-04	2.08e-03
Streptococcus	Antibiotic Resistance (CARD)	Mycobacterium tuberculosis intrinsic murA conferring resistance to fosfomycin	0.9524	2.60e-04	2.08e-03
Streptococcus	Antibiotic Resistance (CARD)	mtrC	0.9515	2.75e-04	2.08e-03
Streptococcus	Antibiotic Resistance (CARD)	mef(E)	0.9461	3.75e-04	2.08e-03
Streptococcus	Antibiotic Resistance (CARD)	Haemophilus parainfluenzae parC conferring resistance to fluoroquinolones	0.9456	3.86e-04	2.08e-03
Streptococcus	Antibiotic Resistance (CARD)	ErmE	0.9452	3.94e-04	2.08e-03
Streptococcus	Antibiotic Resistance (CARD)	CAR-1	0.9386	5.53e-04	2.08e-03
Streptococcus	Antibiotic Resistance (CARD)	ErmB	0.9386	5.53e-04	2.08e-03
Streptococcus	Antibiotic Resistance (CARD)	cdeA	0.9386	5.53e-04	2.08e-03
Streptococcus	Antibiotic Resistance (CARD)	cfr(D)	0.9386	5.53e-04	2.08e-03
Streptococcus	Antibiotic Resistance (CARD)	vanXY gene in vanE cluster	0.9386	5.53e-04	2.08e-03
Streptococcus	Antibiotic Resistance (CARD)	emtA	0.9322	7.39e-04	2.51e-03
Streptococcus	Antibiotic Resistance (CARD)	mef(D)	0.9322	7.39e-04	2.51e-03
Streptococcus	Antibiotic Resistance (CARD)	Enterococcus faecalis liaF mutant conferring daptomycin resistance	0.9157	1.40e-03	3.19e-03
Streptococcus	Antibiotic Resistance (CARD)	CfxA2	0.9132	1.53e-03	3.19e-03
Streptococcus	Antibiotic Resistance (CARD)	ErmF	0.9132	1.53e-03	3.19e-03
Streptococcus	Antibiotic Resistance (CARD)	Helicobacter pylori gyrB conferring resistance to fluoroquinolones	0.9132	1.53e-03	3.19e-03
Streptococcus	Antibiotic Resistance (CARD)	dfrE	0.9084	1.79e-03	3.72e-03
Streptococcus	Antibiotic Resistance (CARD)	efpA	0.9048	2.01e-03	3.96e-03
Streptococcus	Antibiotic Resistance (CARD)	vanN	0.8982	2.44e-03	4.45e-03
Streptococcus	Antibiotic Resistance (CARD)	tet(37)	0.8916	2.93e-03	5.26e-03
Streptococcus	Antibiotic Resistance (CARD)	tet(K)	0.8879	3.24e-03	5.64e-03
Streptococcus	Antibiotic Resistance (CARD)	qacA	0.881	3.85e-03	6.26e-03
Streptococcus	Antibiotic Resistance (CARD)	Erm(37)	0.8729	4.66e-03	6.96e-03
Streptococcus	Antibiotic Resistance (CARD)	Erm(48)	0.8729	4.66e-03	6.96e-03
Streptococcus	Antibiotic Resistance (CARD)	LpsB	0.8729	4.66e-03	6.96e-03
Streptococcus	Antibiotic Resistance (CARD)	tet(O/W/32/O)	0.8729	4.66e-03	6.96e-03
Streptococcus	Antibiotic Resistance (CARD)	vanS gene in vanD cluster	0.8729	4.66e-03	6.96e-03
Streptococcus	Antibiotic Resistance (CARD)	vanS gene in vanO cluster	0.8729	4.66e-03	6.96e-03
Streptococcus	Antibiotic Resistance (CARD)	ANT(6)-Ia	0.866	5.42e-03	7.96e-03
Streptococcus	Antibiotic Resistance (CARD)	APH(3')-IVa	0.866	5.42e-03	7.96e-03
Streptococcus	Antibiotic Resistance (CARD)	Rhodobacter sphaeroides ampC beta-lactamase	0.866	5.42e-03	7.96e-03
Streptococcus	Antibiotic Resistance (CARD)	Escherichia coli parE conferring resistance to fluoroquinolones	0.8623	5.87e-03	8.44e-03
Streptococcus	Antibiotic Resistance (CARD)	Bifidobacterium bifidum ileS conferring resistance to mupirocin	0.8571	6.53e-03	8.78e-03
Streptococcus	Antibiotic Resistance (CARD)	tet(H)	0.8571	6.53e-03	8.78e-03
Streptococcus	Antibiotic Resistance (CARD)	Neisseria gonorrhoeae gyrA conferring resistance to fluoroquinolones	0.8539	6.97e-03	9.20e-03
Streptococcus	Antibiotic Resistance (CARD)	tet(Q)	0.8498	7.54e-03	9.71e-03
Streptococcus	Antibiotic Resistance (CARD)	FosM2	0.8456	8.17e-03	1.02e-02
Streptococcus	Antibiotic Resistance (CARD)	Rhodococcus fascians cmr	0.8456	8.17e-03	1.02e-02
Streptococcus	Antibiotic Resistance (CARD)	dfrD	0.8456	8.17e-03	1.02e-02
Streptococcus	Antibiotic Resistance (CARD)	qacG	0.8456	8.17e-03	1.02e-02
Streptococcus	Antibiotic Resistance (CARD)	erm(45)	0.8434	8.50e-03	1.06e-02
Streptococcus	Antibiotic Resistance (CARD)	Enterococcus faecium cls conferring resistance to daptomycin	0.8383	9.32e-03	1.14e-02
Streptococcus	Antibiotic Resistance (CARD)	ramA	0.8371	9.53e-03	1.16e-02
Streptococcus	Antibiotic Resistance (CARD)	Clostridioides difficile cplR	0.8333	1.02e-02	1.16e-02
Streptococcus	Antibiotic Resistance (CARD)	Mycobacterium leprae rpoB mutations conferring resistance to rifampicin	0.8333	1.02e-02	1.16e-02
Streptococcus	Antibiotic Resistance (CARD)	Streptococcus pyogenes PBP2x conferring resistance to beta-lactam antibiotics	0.8314	1.05e-02	1.20e-02
Streptococcus	Antibiotic Resistance (CARD)	mtrE	0.8264	1.14e-02	1.27e-02
Streptococcus	Antibiotic Resistance (CARD)	vanY gene in vanB cluster	0.8225	1.22e-02	1.35e-02
Streptococcus	Antibiotic Resistance (CARD)	eatAv	0.8118	1.44e-02	1.53e-02
Streptococcus	Antibiotic Resistance (CARD)	aadT	0.8095	1.49e-02	1.53e-02
Streptococcus	Antibiotic Resistance (CARD)	erm(32)	0.8095	1.49e-02	1.53e-02
Streptococcus	Metals/Biocides (BMRG)	tcrB	0.9698	6.74e-05	1.08e-03
Streptococcus	Metals/Biocides (BMRG)	mtrC	0.9515	2.75e-04	2.08e-03
Streptococcus	Metals/Biocides (BMRG)	ctpC	0.9341	6.79e-04	2.48e-03
Streptococcus	Metals/Biocides (BMRG)	corT/coaT	0.9322	7.39e-04	2.51e-03
Streptococcus	Metals/Biocides (BMRG)	nmtR	0.9286	8.63e-04	2.67e-03
Streptococcus	Metals/Biocides (BMRG)	cmeB	0.9132	1.53e-03	3.19e-03
Streptococcus	Metals/Biocides (BMRG)	vmrA	0.9132	1.53e-03	3.19e-03
Streptococcus	Metals/Biocides (BMRG)	cadX	0.881	3.85e-03	6.26e-03
Streptococcus	Metals/Biocides (BMRG)	pdrM	0.8783	4.10e-03	6.53e-03
Streptococcus	Metals/Biocides (BMRG)	vmeA	0.8752	4.42e-03	6.96e-03
Streptococcus	Metals/Biocides (BMRG)	cdeA	0.8729	4.66e-03	6.96e-03
Streptococcus	Metals/Biocides (BMRG)	vmeY	0.8729	4.66e-03	6.96e-03
Streptococcus	Metals/Biocides (BMRG)	troC	0.8625	5.85e-03	8.44e-03
Streptococcus	Metals/Biocides (BMRG)	farA	0.8539	6.97e-03	9.20e-03
Streptococcus	Metals/Biocides (BMRG)	qacG	0.8456	8.17e-03	1.02e-02
Streptococcus	Metals/Biocides (BMRG)	ttgF	0.8456	8.17e-03	1.02e-02
Streptococcus	Metals/Biocides (BMRG)	mtrE	0.8264	1.14e-02	1.27e-02
Streptococcus	Metals/Biocides (BMRG)	actP	0.8095	1.49e-02	1.53e-02
Streptococcus	Metals/Biocides (BMRG)	copY/tcrY	0.8095	1.49e-02	1.53e-02
Streptococcus	Metals/Biocides (BMRG)	troB	0.8095	1.49e-02	1.53e-02
Streptococcus	Metals/Biocides (BMRG)	hmrM	0.8073	1.54e-02	1.57e-02
Streptococcus	Mobile Elements (MGE)	ArdA_antirestriction_family_protein	0.988	4.26e-06	2.91e-04
Streptococcus	Mobile Elements (MGE)	traSA_integrase_fusion_protein	0.9759	3.44e-05	6.99e-04
Streptococcus	Mobile Elements (MGE)	conjugative_transposon_protein(plasmid)	0.9701	6.55e-05	1.08e-03
Streptococcus	Mobile Elements (MGE)	XerS(tyrosine)	0.9581	1.78e-04	2.08e-03
Streptococcus	Mobile Elements (MGE)	ORFA_transposon_ISSsa2	0.9515	2.75e-04	2.08e-03
Streptococcus	Mobile Elements (MGE)	ISSpn9(IS30-like_element)	0.9386	5.53e-04	2.08e-03
Streptococcus	Mobile Elements (MGE)	transposase_A(plasmid)	0.9322	7.39e-04	2.51e-03
Streptococcus	Mobile Elements (MGE)	membrane_protei	0.9222	1.11e-03	3.16e-03
Streptococcus	Mobile Elements (MGE)	ISLre2	0.9132	1.53e-03	3.19e-03
Streptococcus	Mobile Elements (MGE)	putative_conjugative_transposon_membrane_protein	0.9132	1.53e-03	3.19e-03
Streptococcus	Mobile Elements (MGE)	transposase_family_protein	0.9132	1.53e-03	3.19e-03
Streptococcus	Mobile Elements (MGE)	transposon-related_protein	0.8879	3.24e-03	5.64e-03
Streptococcus	Mobile Elements (MGE)	IS1182	0.8675	5.25e-03	7.81e-03
Streptococcus	Mobile Elements (MGE)	conjugate_transposon_protein	0.8555	6.75e-03	9.00e-03
Streptococcus	Mobile Elements (MGE)	TraN	0.8503	7.47e-03	9.68e-03
Streptococcus	Mobile Elements (MGE)	TnsA	0.8498	7.54e-03	9.71e-03
Streptococcus	Mobile Elements (MGE)	MULTISPECIES_integron_gene_cassette_protein	0.847	7.95e-03	1.02e-02
Streptococcus	Mobile Elements (MGE)	ISNemu1B(IS5-like_element)	0.8428	8.60e-03	1.07e-02
Streptococcus	Mobile Elements (MGE)	conjugative_transposon_protein	0.8333	1.02e-02	1.16e-02
Streptococcus	Mobile Elements (MGE)	IS1655(IS30-like_element)	0.8295	1.09e-02	1.22e-02
Streptococcus	Mobile Elements (MGE)	Putative_conjugative_transposon_mobilization_protein	0.8295	1.09e-02	1.22e-02
Streptococcus	Mobile Elements (MGE)	TraK	0.8144	1.38e-02	1.51e-02
Streptococcus	Mobile Elements (MGE)	resolvase(site-specific)	0.8118	1.44e-02	1.53e-02
Streptococcus	Mobile Elements (MGE)	transposon_Tn21_modulator_protein(plasmid)	0.8118	1.44e-02	1.53e-02
Streptococcus	Mobile Elements (MGE)	MULTISPECIES_recombinase_partial	0.8073	1.54e-02	1.57e-02
Streptococcus	Mobile Elements (MGE)	IS4351(IS30-like_element)	0.8051	1.59e-02	1.61e-02
Streptococcus	Virulence Factors (VFDB)	Cell surface hydrophobicity proteins (VF1049)	1	0.00e+00	0.00e+00
Streptococcus	Virulence Factors (VFDB)	C5a peptidase (VF0278)	0.988	4.26e-06	2.91e-04
Streptococcus	Virulence Factors (VFDB)	Collagen binding protein (VF1039)	0.988	4.26e-06	2.91e-04
Streptococcus	Virulence Factors (VFDB)	Fibrinogen binding protein (VF0750)	0.982	1.44e-05	6.99e-04
Streptococcus	Virulence Factors (VFDB)	ESX-4 (T7SS) (VF0836)	0.9762	3.31e-05	6.99e-04
Streptococcus	Virulence Factors (VFDB)	SpeB (VF0249)	0.9759	3.44e-05	6.99e-04
Streptococcus	Virulence Factors (VFDB)	CNA (VF0005)	0.9698	6.74e-05	1.08e-03
Streptococcus	Virulence Factors (VFDB)	PEB1 (VF0772)	0.9698	6.74e-05	1.08e-03
Streptococcus	Virulence Factors (VFDB)	Glucan-binding proteins (VF1046)	0.9581	1.78e-04	2.08e-03
Streptococcus	Virulence Factors (VFDB)	Type 2 pili (VF1201)	0.9524	2.60e-04	2.08e-03
Streptococcus	Virulence Factors (VFDB)	Ata (VF1333)	0.9515	2.75e-04	2.08e-03
Streptococcus	Virulence Factors (VFDB)	Hgp (VF0270)	0.9515	2.75e-04	2.08e-03
Streptococcus	Virulence Factors (VFDB)	Mce3 (VF0826)	0.9515	2.75e-04	2.08e-03
Streptococcus	Virulence Factors (VFDB)	P5 protein (VF0041)	0.9515	2.75e-04	2.08e-03
Streptococcus	Virulence Factors (VFDB)	C5a peptidase (VF0245)	0.9452	3.94e-04	2.08e-03
Streptococcus	Virulence Factors (VFDB)	XhlA-XhlB (VF1306)	0.9452	3.94e-04	2.08e-03
Streptococcus	Virulence Factors (VFDB)	Streptococcal glucosyltransferases (VF1051)	0.9398	5.20e-04	2.08e-03
Streptococcus	Virulence Factors (VFDB)	BtaE (VF1342)	0.9386	5.53e-04	2.08e-03
Streptococcus	Virulence Factors (VFDB)	Lewis antigen (VF0057)	0.9386	5.53e-04	2.08e-03
Streptococcus	Virulence Factors (VFDB)	NspA (VF0453)	0.9386	5.53e-04	2.08e-03
Streptococcus	Virulence Factors (VFDB)	OapA (VF0040)	0.9386	5.53e-04	2.08e-03
Streptococcus	Virulence Factors (VFDB)	PblB AAG18640 (VF1090)	0.9386	5.53e-04	2.08e-03
Streptococcus	Virulence Factors (VFDB)	Sab (VF1174)	0.9386	5.53e-04	2.08e-03
Streptococcus	Virulence Factors (VFDB)	Serine-rich surface glycoproteins (VF1050)	0.9386	5.53e-04	2.08e-03
Streptococcus	Virulence Factors (VFDB)	TaaP (VF1224)	0.9386	5.53e-04	2.08e-03
Streptococcus	Virulence Factors (VFDB)	Yersiniabactin siderophore (VF1115)	0.9386	5.53e-04	2.08e-03
Streptococcus	Virulence Factors (VFDB)	Lmb (VF0275)	0.9341	6.79e-04	2.48e-03
Streptococcus	Virulence Factors (VFDB)	PavB (VF0524)	0.9341	6.79e-04	2.48e-03
Streptococcus	Virulence Factors (VFDB)	FBPs (VF0243)	0.9322	7.39e-04	2.51e-03
Streptococcus	Virulence Factors (VFDB)	IlsA (VF0585)	0.9322	7.39e-04	2.51e-03
Streptococcus	Virulence Factors (VFDB)	Muramidase-released protein (VF1052)	0.9322	7.39e-04	2.51e-03
Streptococcus	Virulence Factors (VFDB)	Antigen 85 (VF0311)	0.9286	8.63e-04	2.67e-03
Streptococcus	Virulence Factors (VFDB)	Sigma D (VF0854)	0.9286	8.63e-04	2.67e-03
Streptococcus	Virulence Factors (VFDB)	C3-degrading protease (VF1054)	0.9271	9.16e-04	2.67e-03
Streptococcus	Virulence Factors (VFDB)	Hia/Hsf (VF0039)	0.9271	9.16e-04	2.67e-03
Streptococcus	Virulence Factors (VFDB)	GtcA (VF0607)	0.9132	1.53e-03	3.19e-03
Streptococcus	Virulence Factors (VFDB)	Hemagglutinin (Hag)/M.catarrhalis IgD binding protein (MID) (VF1281)	0.9132	1.53e-03	3.19e-03
Streptococcus	Virulence Factors (VFDB)	Heme receptor HutR (VF0641)	0.9132	1.53e-03	3.19e-03
Streptococcus	Virulence Factors (VFDB)	HpuAB (VF0049)	0.9132	1.53e-03	3.19e-03
Streptococcus	Virulence Factors (VFDB)	Mce8 (VF0831)	0.9132	1.53e-03	3.19e-03
Streptococcus	Virulence Factors (VFDB)	Pneumolysin (VF0149)	0.9132	1.53e-03	3.19e-03
Streptococcus	Virulence Factors (VFDB)	SLO (VF0250)	0.9132	1.53e-03	3.19e-03
Streptococcus	Virulence Factors (VFDB)	SpaP (VF0526)	0.9102	1.69e-03	3.52e-03
Streptococcus	Virulence Factors (VFDB)	R6 surface protein (VF1041)	0.9067	1.89e-03	3.89e-03
Streptococcus	Virulence Factors (VFDB)	Ciu iron uptake and siderophore biosynthesis system (VF0740)	0.9048	2.01e-03	3.96e-03
Streptococcus	Virulence Factors (VFDB)	IgA1 protease (VF0147)	0.9048	2.01e-03	3.96e-03
Streptococcus	Virulence Factors (VFDB)	T7SS (VF0581)	0.9048	2.01e-03	3.96e-03
Streptococcus	Virulence Factors (VFDB)	NEAT-type hemophore-mediated heme uptake system (VF0672)	0.9027	2.14e-03	4.02e-03
Streptococcus	Virulence Factors (VFDB)	PclA spr1403 (VF1091)	0.8982	2.44e-03	4.45e-03
Streptococcus	Virulence Factors (VFDB)	Neisseria adhesion A (VF0894)	0.8939	2.75e-03	4.98e-03
Streptococcus	Virulence Factors (VFDB)	HMW1/HMW2 (VF0038)	0.885	3.48e-03	5.99e-03
Streptococcus	Virulence Factors (VFDB)	ESX-5 (VF0402)	0.881	3.85e-03	6.26e-03
Streptococcus	Virulence Factors (VFDB)	EmaA (VF1199)	0.881	3.85e-03	6.26e-03
Streptococcus	Virulence Factors (VFDB)	HecA-HecB (VF1273)	0.8783	4.10e-03	6.53e-03
Streptococcus	Virulence Factors (VFDB)	Agglutinin receptor (VF1044)	0.8729	4.66e-03	6.96e-03
Streptococcus	Virulence Factors (VFDB)	GadC (VF0555)	0.8729	4.66e-03	6.96e-03
Streptococcus	Virulence Factors (VFDB)	Pef (VF0104)	0.8729	4.66e-03	6.96e-03
Streptococcus	Virulence Factors (VFDB)	PfbA (VF0525)	0.8729	4.66e-03	6.96e-03
Streptococcus	Virulence Factors (VFDB)	Rhamnolipid (VF0089)	0.8729	4.66e-03	6.96e-03
Streptococcus	Virulence Factors (VFDB)	Heat-stable cytotonic enterotoxin, Ast (VF0643)	0.866	5.42e-03	7.96e-03
Streptococcus	Virulence Factors (VFDB)	AS (VF0352)	0.8625	5.85e-03	8.44e-03
Streptococcus	Virulence Factors (VFDB)	Alpha-like protein (VF1063)	0.8625	5.85e-03	8.44e-03
Streptococcus	Virulence Factors (VFDB)	DIP1281 (VF0602)	0.8571	6.53e-03	8.78e-03
Streptococcus	Virulence Factors (VFDB)	ESX-1 (VF0315)	0.8571	6.53e-03	8.78e-03
Streptococcus	Virulence Factors (VFDB)	XhlA-XhlB (VF1305)	0.8556	6.73e-03	9.00e-03
Streptococcus	Virulence Factors (VFDB)	Neuraminidase (VF0148)	0.8539	6.97e-03	9.20e-03
Streptococcus	Virulence Factors (VFDB)	Ferric enterobactin transport protein A / ferric-repressed protein B (VF0896)	0.8503	7.47e-03	9.68e-03
Streptococcus	Virulence Factors (VFDB)	SpaA-type pili (VF0364)	0.8503	7.47e-03	9.68e-03
Streptococcus	Virulence Factors (VFDB)	Mce5 (VF0828)	0.8456	8.17e-03	1.02e-02
Streptococcus	Virulence Factors (VFDB)	SphB1 (VF0683)	0.8456	8.17e-03	1.02e-02
Streptococcus	Virulence Factors (VFDB)	Tbp (VF0046)	0.8456	8.17e-03	1.02e-02
Streptococcus	Virulence Factors (VFDB)	Tbp (VF0267)	0.8428	8.60e-03	1.07e-02
Streptococcus	Virulence Factors (VFDB)	Lsp (VF0351)	0.8333	1.02e-02	1.16e-02
Streptococcus	Virulence Factors (VFDB)	Iron-regulated element (VF1117)	0.8314	1.05e-02	1.20e-02
Streptococcus	Virulence Factors (VFDB)	Cpi-1a + Cpi-1 (SPI-1 like) (VF1259)	0.8301	1.08e-02	1.22e-02
Streptococcus	Virulence Factors (VFDB)	FbpA/Fbp68 (VF0595)	0.8295	1.09e-02	1.22e-02
Streptococcus	Virulence Factors (VFDB)	PavA (VF0283)	0.8225	1.22e-02	1.35e-02
Streptococcus	Virulence Factors (VFDB)	PadA SGO_2005 (VF1086)	0.8144	1.38e-02	1.51e-02
Streptococcus	Virulence Factors (VFDB)	Transferrin and Lactoferrin-mediated Iron uptake (VF0725)	0.8118	1.44e-02	1.53e-02
Streptococcus	Virulence Factors (VFDB)	ClpE (VF0073)	0.8095	1.49e-02	1.53e-02
Streptococcus	Virulence Factors (VFDB)	MdbA (VF0605)	0.8095	1.49e-02	1.53e-02
Streptococcus	Virulence Factors (VFDB)	Phytotoxin syringomycin (VF0919)	0.8095	1.49e-02	1.53e-02
Streptococcus	Virulence Factors (VFDB)	Esp (VF0353)	0.8051	1.59e-02	1.61e-02
Streptococcus	Virulence Factors (VFDB)	TTSS (VF0140)	0.8024	1.65e-02	1.65e-02

## Sheet: TableS3
Table S3 Detailed taxonomic composition and relative abundance of the shaver-associated microbiota.
Species	BM1	BM2	BM3	BM4	BM5	BM6	BM7	BM8
s__Abiotrophia_defectiva	3.96e-06	3.56e-07	0.000392288	0	3.9e-05	2.07e-05	0	1.8e-06
s__Abiotrophia_sp.	3.08e-06	3.56e-07	0.000177403	2.64e-07	1.96e-05	1.17e-05	3.62e-07	1.8e-06
s__Achromobacter_deleyi	4.22e-05	0.000719562	0	1.99e-05	0.000201491	0	0	0
s__Achromobacter_dolens	5.14e-05	0.000687487	0	1.76e-05	0.00021392	0	0	0
s__Achromobacter_insuavis	0.00122594	0.0180165	0	0.000480335	0.00535804	1.58e-07	7.24e-07	0
s__Achromobacter_ruhlandii	7.61e-05	0.00120355	1.28e-07	3.29e-05	0.000365695	0	0	0
s__Achromobacter_sp.	0.00707156	0.101129	2.7e-06	0.00275118	0.0302932	2.85e-06	8.32e-06	3.6e-06
s__Achromobacter_sp._2789STDY5608615	0.000277463	0.00406754	0	0.000109387	0.00124671	3.16e-07	0	0
s__Achromobacter_sp._2789STDY5608621	0.000368045	0.00535377	0	0.000137766	0.00158181	0	0	0
s__Achromobacter_sp._2789STDY5608628	9.23e-06	0.000128302	0	2.99e-06	4.13e-05	0	0	0
s__Achromobacter_sp._2789STDY5608633	2.02e-05	0.000228806	0	5.1e-06	7.55e-05	0	0	0
s__Achromobacter_veterisilvae	1.06e-05	0.000112621	0	2.99e-06	3.61e-05	0	0	0
s__Achromobacter_xylosoxidans	0.000198313	0.00284083	1.67e-05	8.56e-05	0.000907546	3.64e-06	1.09e-06	6.61e-06
s__Acidipropionibacterium_jensenii	2.68e-05	0.000217045	0.000272009	0.000206912	1.31e-05	0.000119896	0.000159923	1.08e-05
s__Acinetobacter_baumannii	0.000270427	0.000992561	2.43e-05	4.91e-05	0.000769873	9.17e-06	9.05e-06	5.57e-05
s__Acinetobacter_cumulans	2.95e-05	0.000163942	0	7.03e-06	7.86e-05	0	0	0
s__Acinetobacter_entericus	2.2e-05	0.000121174	0	3.87e-06	5.9e-05	0	0	0
s__Acinetobacter_johnsonii	0.00914308	0.0365188	3.12e-05	0.00170731	0.0224936	1.9e-06	3.98e-06	5.01e-06
s__Acinetobacter_junii	1.98e-05	0.000102285	0	3.78e-06	5.86e-05	0	0	0
s__Acinetobacter_lwoffii	6.24e-05	0.000184613	2.57e-07	9.31e-06	0.000122855	1.58e-07	0	4e-07
s__Acinetobacter_pittii	4.27e-05	0.000191741	3.85e-07	8e-06	0.000132176	1.58e-07	7.24e-07	3.4e-06
s__Acinetobacter_radioresistens	2.95e-05	0.000105137	0	5.89e-06	7.74e-05	0	0	0
s__Acinetobacter_schindleri	2.59e-05	0.000120105	1.28e-07	5.18e-06	6.93e-05	0	0	0
s__Acinetobacter_septicus	3.43e-05	0.000172852	1.28e-07	8e-06	0.000117835	0	0	0
s__Acinetobacter_sp.	0.0113157	0.0444553	1.36e-05	0.0020845	0.0272486	9.65e-06	7.96e-06	1.94e-05
s__Acinetobacter_sp._8I-beige	0.000127079	0.000481134	0	2.29e-05	0.000297576	0	0	0
s__Acinetobacter_sp._BY484	6.29e-05	0.00021847	0	1.16e-05	0.00014819	0	0	0
s__Acinetobacter_sp._CIP_102529	3.43e-05	0.000166793	2.57e-07	7.82e-06	9.78e-05	0	0	0
s__Acinetobacter_sp._CWB-G5	5.63e-05	0.000217401	0	9.93e-06	0.000136718	0	0	0
s__Acinetobacter_sp._FL51	3.25e-05	0.000106919	0	5.97e-06	6.93e-05	0	0	0
s__Acinetobacter_sp._LUNF3	7.91e-05	0.000373859	0	1.81e-05	0.000206988	0	3.62e-07	0
s__Acinetobacter_sp._MF4640	7.3e-05	0.000312202	0	1.28e-05	0.000188106	0	0	0
s__Acinetobacter_sp._MF4642	3.91e-05	0.000141845	0	7.82e-06	9.75e-05	0	0	0
s__Acinetobacter_sp._NEB_394	4e-05	0.00012759	0	6.5e-06	8.58e-05	0	0	0
s__Acinetobacter_sp._PW68	6.9e-05	0.000286542	0	1.28e-05	0.000180697	0	0	0
s__Acinetobacter_sp._WCHA55	4.62e-05	0.000174634	0	1.02e-05	0.000117596	0	0	0
s__Acinetobacter_sp._WCHAc060042	8.09e-05	0.000283691	0	1.26e-05	0.000163487	0	0	0
s__Acinetobacter_towneri	3.3e-05	0.000127233	0	5.62e-06	7.55e-05	0	0	0
s__Acinetobacter_ursingii	0.000178526	0.000640799	1.28e-07	2.82e-05	0.000435249	0	3.62e-07	3.6e-06
s__Actinobaculum_sp._oral_taxon_183	3.39e-05	2.32e-05	0.001363	1.14e-05	2.63e-05	3.48e-05	2.89e-06	2.2e-06
s__Actinomyces_dentalis	0.000153462	3.88e-05	0.00351994	2.57e-05	0.000200535	0.000409831	7.24e-06	3.24e-05
s__Actinomyces_denticolens	0	0	0.000395497	8.79e-08	2.39e-06	4.59e-06	0	0
s__Actinomyces_gaoshouyii	0	0	0.000300763	0	2.87e-06	3.48e-06	0	4e-07
s__Actinomyces_gerencseriae	3.96e-06	3.56e-07	0.000216683	3.51e-07	1.48e-05	4.11e-06	1.45e-06	2.4e-06
s__Actinomyces_johnsonii	7.48e-06	3.92e-06	0.000397038	5.27e-07	4.13e-05	3.57e-05	7.24e-07	9.01e-06
s__Actinomyces_massiliensis	0.000130597	3.31e-05	0.00426164	1.18e-05	0.000250489	0.00015596	5.54e-05	5.93e-05
s__Actinomyces_naeslundii	0.000196994	9.52e-05	0.00564043	1.21e-05	0.000548304	0.00030765	3.87e-05	9.35e-05
s__Actinomyces_oris	0.000388272	0.000124738	0.00358579	3.23e-05	0.00170228	0.00114851	7.74e-05	0.000282111
s__Actinomyces_sp.	0.000247122	6.13e-05	0.00448911	3.2e-05	0.000826759	0.000429919	5.61e-05	0.00015437
s__Actinomyces_sp._Chiba101	4.4e-07	0	0.000112706	8.79e-08	1.2e-06	1.42e-06	3.62e-07	0
s__Actinomyces_sp._HMT897	2.2e-06	0	0.000138379	3.51e-07	2.39e-06	1.66e-05	3.62e-07	2e-07
s__Actinomyces_sp._HMT_175	1.67e-05	1.43e-06	6.53e-05	8.79e-07	0.000136479	2.39e-05	2.89e-06	1.5e-05
s__Actinomyces_sp._ICM47	2.33e-05	2.14e-06	0.000403585	2.11e-06	0.000112338	2.7e-05	2.89e-06	1.58e-05
s__Actinomyces_sp._oral_taxon_175	1.28e-05	4.28e-06	0.000113476	8.79e-07	5.57e-05	3.34e-05	1.09e-06	1.02e-05
s__Actinomyces_sp._oral_taxon_414	1.93e-05	3.56e-06	0.000386512	2.9e-06	2.65e-05	4.54e-05	3.62e-07	3.4e-06
s__Actinomyces_sp._oral_taxon_448	2.73e-05	7.84e-06	0.00119651	6.15e-07	4.13e-05	9.02e-06	1.34e-05	5.41e-06
s__Actinomyces_sp._oral_taxon_849	2.64e-06	7.13e-07	0.000123874	1.76e-07	1.2e-05	1.17e-05	3.62e-07	3.2e-06
s__Actinomyces_sp._oral_taxon_877	2.37e-05	2.14e-06	0.000380992	1.67e-06	1.84e-05	1.58e-05	3.62e-07	4.2e-06
s__Actinomyces_sp._oral_taxon_897	8.79e-07	0	0.00014069	5.27e-07	2.15e-06	1.36e-05	0	0
s__Actinomyces_timonensis	1.36e-05	5.7e-06	0.0154634	4.74e-06	0.000122855	0.000178579	4.34e-06	1.8e-05
s__Actinomyces_urogenitalis	8.79e-06	2.85e-06	7.21e-05	6.41e-06	1.51e-05	0.000135239	7.96e-06	4.65e-05
s__Actinomyces_viscosus	2.37e-05	4.99e-06	0.000211163	1.05e-06	8.65e-05	4.54e-05	2.17e-06	1.62e-05
s__Actinoplanes_regularis	9.67e-06	9.27e-06	1.16e-05	3.43e-05	9.85e-05	4.18e-05	1.85e-05	0.000194415
s__Aeromonas_veronii	1.32e-06	2.85e-06	1.28e-07	0	0.000176872	0	0	2.74e-05
s__Afipia_sp.	2.51e-05	0.000342496	0	2.27e-05	0.000189062	0	0	0
s__Aggregatibacter_sp.	1.76e-06	2.49e-06	0.000184848	0	4.16e-05	5.69e-05	3.62e-07	9.41e-06
s__Alistipes_sp.	0.00010905	3.56e-07	2.31e-06	5.27e-07	3.59e-06	6.33e-07	0	1.8e-06
s__Alloprevotella_sp.	0.000116965	7.98e-05	0.000465457	3.95e-06	0.00126727	0.00538126	3.26e-06	0.000408651
s__Alloprevotella_sp._oral_taxon_473	8.79e-06	7.13e-06	0.000109753	2.64e-07	0.000123094	0.000442098	3.62e-07	2.82e-05
s__Alloprevotella_tannerae	6.6e-06	3.56e-07	0.000484199	8.79e-07	1.74e-05	0.000152322	0	7.21e-06
s__Alloscardovia_sp._HMSC034E08	0.000158299	7.13e-06	7.45e-06	7.73e-06	1.55e-05	6.49e-06	1.09e-06	3.58e-05
s__Amycolatopsis_sacchari	0	1.43e-06	0	0	0.000106362	0	0	1.84e-05
s__Aquabacterium_sp.	2.11e-05	1.28e-05	6.16e-06	0.00572711	0.000217266	9.49e-07	2.17e-06	6.03e-05
s__Arachnia_rubra	7.91e-06	1.43e-06	0.00041809	2.81e-06	4.11e-05	7.59e-06	1.45e-06	8.61e-06
s__Arthrobacter_sp._UM1	0.000115206	0	0	1.41e-06	0	0	0	0
s__Aster_yellows_phytoplasma	2.2e-06	5.35e-06	1.03e-06	1.76e-07	0.000121181	1.58e-07	7.24e-07	6.87e-05
s__Bacillus_cereus	2.2e-05	4.21e-05	2.8e-05	1.49e-05	0.000155361	6.15e-05	0.000137491	4.83e-05
s__Bacillus_thermotolerans	8.62e-05	0.000554195	0	1.16e-05	0.000145322	0	0	0
s__Bacillus_thuringiensis	8.79e-07	0.000100503	5.28e-05	4.39e-07	0.000136	1.85e-05	9.77e-06	9.17e-05
s__Bifidobacterium_pullorum	0.00138731	0.000375997	5.1e-05	1.93e-06	0.00130718	1.63e-05	0.00276682	0.00201482
s__Bifidobacterium_scardovii	0.000314839	0.000158596	0.000360967	0.000335716	0.000234236	0.000357475	0.000377375	0.000440086
s__Blastomonas_natatoria	1.58e-05	0.000172139	0	7.03e-06	6.67e-05	0	0	0
s__Blastomonas_sp.	1.06e-05	0.000185326	0	6.06e-06	7.27e-05	0	0	0
s__Blastomonas_sp._CCH5-A3	9.23e-06	0.000107988	0	3.34e-06	3.73e-05	0	0	0
s__Bordetella_bronchiseptica	7.04e-06	0.000144696	0	3.34e-06	3.7e-05	0	0	0
s__Bradyrhizobium_amphicarpaeae	2.46e-05	0.000337506	0	2.14e-05	0.000172092	0	0	0
s__Bradyrhizobium_arachidis	1.32e-05	0.000217401	0	1.2e-05	0.000116162	1.58e-07	0	0
s__Bradyrhizobium_barranii	1.06e-05	0.000120818	0	7.64e-06	7.67e-05	0	0	0
s__Bradyrhizobium_betae	6.68e-05	0.000750925	1.28e-07	4.71e-05	0.000402026	0	0	2e-07
s__Bradyrhizobium_cajani	1.63e-05	0.000221321	0	1.18e-05	0.000119986	0	0	0
s__Bradyrhizobium_campsiandrae	3.74e-05	0.000410211	0	2.61e-05	0.000198384	0	0	0
s__Bradyrhizobium_canariense	1.58e-05	0.000235577	0	1.4e-05	0.000121181	0	0	0
s__Bradyrhizobium_centrolobii	1.1e-05	0.000209204	0	1.21e-05	0.000110665	0	0	0
s__Bradyrhizobium_commune	1.63e-05	0.000261594	0	1.47e-05	0.000113533	0	0	0
s__Bradyrhizobium_cosmicum	6.29e-05	0.00106954	1.28e-07	6.04e-05	0.000538265	0	0	0
s__Bradyrhizobium_daqingense	7.48e-06	0.000102642	5.13e-07	5.45e-06	5.28e-05	1.58e-07	0	0
s__Bradyrhizobium_denitrificans	3.52e-05	0.000544216	0	3.11e-05	0.000260528	0	0	0
s__Bradyrhizobium_diazoefficiens	0.000185122	0.00255892	1.28e-07	0.000146376	0.00134041	0	0	0
s__Bradyrhizobium_diversitatis	9.23e-06	0.000105493	0	7.29e-06	6.05e-05	0	0	0
s__Bradyrhizobium_forestalis	1.14e-05	0.000184613	0	1.17e-05	9.8e-05	0	0	0
s__Bradyrhizobium_frederickii	8.35e-06	0.000114403	0	7.29e-06	5.16e-05	0	0	0
s__Bradyrhizobium_genosp._SA-3	7.04e-06	0.000119749	0	7.56e-06	7.05e-05	0	0	0
s__Bradyrhizobium_guangdongense	3.21e-05	0.000473649	0	3.23e-05	0.000250489	0	0	0
s__Bradyrhizobium_guangxiense	1.1e-05	0.000163585	0	9.66e-06	9.06e-05	0	0	0
s__Bradyrhizobium_guangzhouense	1.54e-05	0.0001839	0	1.02e-05	9.73e-05	0	0	0
s__Bradyrhizobium_huanghuaihaiense	1.85e-05	0.00025411	0	1.54e-05	0.000142693	0	0	0
s__Bradyrhizobium_iriomotense	3.52e-05	0.000404509	0	2.26e-05	0.000205793	0	0	0
s__Bradyrhizobium_japonicum	0.000112128	0.00161839	1.28e-07	9.96e-05	0.000856875	0	0	8.01e-07
s__Bradyrhizobium_liaoningense	8.49e-05	0.00105457	0	6.49e-05	0.000570055	0	0	2e-07
s__Bradyrhizobium_manausense	4.75e-05	0.000585914	0	3.98e-05	0.000310244	0	0	0
s__Bradyrhizobium_niftali	1.32e-05	0.00014933	0	8.96e-06	8.25e-05	0	0	0
s__Bradyrhizobium_nitroreducens	1.41e-05	0.000170357	0	1.14e-05	8.92e-05	0	0	0
s__Bradyrhizobium_rifense	9.67e-06	0.000125095	0	7.73e-06	6.12e-05	0	0	0
s__Bradyrhizobium_sacchari	1.32e-05	0.000250902	0	1.66e-05	0.000136239	0	0	0
s__Bradyrhizobium_sp.	0.000660018	0.00961697	1.54e-06	0.000616431	0.00505257	1.58e-07	0	1.8e-06
s__Bradyrhizobium_sp._1	7.04e-06	0.000110483	0	7.64e-06	5.88e-05	0	0	0
s__Bradyrhizobium_sp._138	6.6e-06	0.000106919	0	7.29e-06	7.12e-05	0	0	0
s__Bradyrhizobium_sp._139	5.28e-06	0.000116185	0	5.71e-06	5.78e-05	0	0	0
s__Bradyrhizobium_sp._186	1.28e-05	0.000228806	0	1.36e-05	0.000109709	0	0	0
s__Bradyrhizobium_sp._192	6.16e-06	0.000101573	0	5.8e-06	5.14e-05	0	0	0
s__Bradyrhizobium_sp._195	5.72e-06	0.000102285	0	6.59e-06	4.4e-05	0	0	0
s__Bradyrhizobium_sp._21	1.01e-05	0.000178198	0	9.75e-06	8.94e-05	0	0	0
s__Bradyrhizobium_sp._AS23.2	2.51e-05	0.000318974	0	2.15e-05	0.000177589	0	0	0
s__Bradyrhizobium_sp._AT1	1.45e-05	0.000207778	0	1.66e-05	0.000125245	0	0	0
s__Bradyrhizobium_sp._Arg816	9.67e-06	0.000101929	0	7.56e-06	5.9e-05	0	0	0
s__Bradyrhizobium_sp._BR13661	1.54e-05	0.000203858	0	1.16e-05	0.000103972	0	0	0
s__Bradyrhizobium_sp._BR_10289	2.37e-05	0.00030258	0	1.86e-05	0.000152732	0	0	2e-07
s__Bradyrhizobium_sp._CB1717	9.67e-06	0.000120462	0	8.7e-06	6.5e-05	0	0	0
s__Bradyrhizobium_sp._CCBAU_11361	1.32e-05	0.000110126	0	7.64e-06	5.69e-05	0	0	0
s__Bradyrhizobium_sp._CCBAU_11386	1.71e-05	0.000264089	0	1.71e-05	0.000149624	0	0	0
s__Bradyrhizobium_sp._CCBAU_45389	4.4e-06	0.00011868	0	7.12e-06	7.39e-05	0	0	0
s__Bradyrhizobium_sp._CCBAU_51765	1.58e-05	0.000203502	0	1.23e-05	9.85e-05	0	0	0
s__Bradyrhizobium_sp._CCGB01	1.14e-05	0.000168219	0	1.13e-05	0.000100148	0	0	0
s__Bradyrhizobium_sp._CCGB12	8.79e-06	0.000163229	0	1.01e-05	6.84e-05	0	0	0
s__Bradyrhizobium_sp._CCGB20	1.36e-05	0.000214194	0	1.33e-05	0.000102777	0	0	0
s__Bradyrhizobium_sp._CCGUVB14	8.35e-06	0.000136143	0	1.01e-05	7.72e-05	0	0	0
s__Bradyrhizobium_sp._CCH5-F6	4.92e-05	0.000887424	0	5.31e-05	0.000454371	0	0	0
s__Bradyrhizobium_sp._CSA207	7.04e-06	0.000101573	0	6.06e-06	5.95e-05	0	0	0
s__Bradyrhizobium_sp._DOA1	1.14e-05	0.000128302	0	8.26e-06	6.36e-05	0	0	0
s__Bradyrhizobium_sp._DOA9	2.07e-05	0.000201007	0	1.29e-05	0.000105167	0	0	0
s__Bradyrhizobium_sp._I71	8.09e-05	0.00127091	0	7.41e-05	0.00067092	0	3.62e-07	2e-07
s__Bradyrhizobium_sp._KB893862_SZCCT0404	7.48e-06	0.00015824	0	7.38e-06	6.81e-05	0	0	0
s__Bradyrhizobium_sp._LTSP849	7.04e-06	0.000114403	0	7.29e-06	7.17e-05	0	0	0
s__Bradyrhizobium_sp._LTSP857	4.84e-06	0.000119749	0	6.5e-06	5.88e-05	0	0	0
s__Bradyrhizobium_sp._Leaf396	9.67e-06	0.000119392	0	8.87e-06	5.62e-05	0	0	0
s__Bradyrhizobium_sp._MOS003	1.01e-05	0.00024021	0	1.39e-05	0.000116162	0	0	0
s__Bradyrhizobium_sp._NAS80.1	1.89e-05	0.000292601	0	1.74e-05	0.000153449	0	0	0
s__Bradyrhizobium_sp._OK095	1.32e-05	0.000215619	0	1.29e-05	0.000119508	0	0	0
s__Bradyrhizobium_sp._PRIMUS42	1.19e-05	0.000186751	0	1.31e-05	0.000108753	0	0	0
s__Bradyrhizobium_sp._SHOUNA76	8.79e-06	0.000126877	0	6.94e-06	5.33e-05	0	0	0
s__Bradyrhizobium_sp._UNPF46	7.04e-06	0.000142202	0	1.14e-05	9.08e-05	0	0	0
s__Bradyrhizobium_sp._WSM1743	7.04e-06	0.000106562	0	4.13e-06	4.21e-05	0	0	0
s__Bradyrhizobium_sp._WSM2254	1.01e-05	0.000113334	0	7.47e-06	6.98e-05	0	0	0
s__Bradyrhizobium_sp._WSM3983	5.72e-06	0.000105849	0	4.31e-06	5.57e-05	0	0	0
s__Bradyrhizobium_sp._Y36	2.07e-05	0.000248764	0	1.44e-05	0.000128113	0	0	0
s__Bradyrhizobium_sp._YR681	3.03e-05	0.000483985	0	3e-05	0.000243797	0	0	0
s__Bradyrhizobium_sp._cf659	2.02e-05	0.000277632	0	1.97e-05	0.000132415	0	0	0
s__Bradyrhizobium_sp._cir1	1.41e-05	0.000251259	0	1.5e-05	0.000130981	0	0	0
s__Bradyrhizobium_stylosanthis	2.73e-05	0.000345347	2.57e-07	1.84e-05	0.000181892	0	0	0
s__Bradyrhizobium_symbiodeficiens	2.11e-05	0.000297946	0	1.75e-05	0.000156078	0	0	0
s__Bradyrhizobium_vignae	8.79e-06	0.000142558	0	8.17e-06	7.72e-05	0	0	2e-07
s__Bradyrhizobium_xenonodulans	1.71e-05	0.000198512	0	1.2e-05	9.99e-05	0	0	0
s__Bradyrhizobium_yuanmingense	2.95e-05	0.000401658	0	2.59e-05	0.000208423	0	0	2e-07
s__Bradyrhizobium_zhanjiangense	1.23e-05	0.000178198	0	9.49e-06	8.56e-05	0	0	0
s__Brevundimonas_sp.	0.000134994	9.8e-05	1.16e-05	2.04e-05	0.000831778	5.06e-06	6.87e-06	1.12e-05
s__Burkholderia_contaminans	1.41e-05	4.28e-05	0	5.27e-06	0.000151776	0	0	0
s__Calidifontibacter_indicus	3.08e-06	4.99e-06	0.00054068	8.35e-06	9.56e-06	7.91e-07	1.45e-06	8.01e-07
s__Campylobacter_sp.	4.4e-07	0	0.00016662	2.64e-07	7.65e-06	6.49e-06	3.62e-07	8.01e-07
s__Candidatus_Cardinium_sp.	0	0	1.28e-07	0	0.00121038	0	0	0.000909003
s__Candidatus_Nanogingivalaceae_bacterium	2.2e-06	3.56e-07	0.000651204	4.39e-07	2.63e-06	4.75e-06	3.62e-07	1.8e-06
s__Candidatus_Nanoperiomorbus_periodonticus	3.52e-06	0	0.000139406	9.66e-07	3.59e-06	3.64e-06	3.62e-07	1.8e-06
s__Candidatus_Nanosynbacter_featherlites	2.2e-06	0	0.000274704	0	4.06e-06	2.39e-05	3.62e-07	4e-07
s__Candidatus_Nanosynbacter_lyticus	0	1.07e-06	0.000257247	1.76e-07	1.67e-06	5.54e-06	0	4e-07
s__Candidatus_Nanosynbacter_sp.	7.04e-06	7.13e-07	0.000824113	4.39e-07	2.15e-05	1.23e-05	3.62e-07	2.8e-06
s__Candidatus_Nanosynbacter_sp._HMT-348_TM7c-JB	0	0	0.000229648	0	4.3e-06	3.64e-06	0	6.01e-07
s__Candidatus_Pantoea_bituminis	0	3.56e-07	0	0	0.000197189	0	0	1.2e-06
s__Candidatus_Saccharibacteria_bacterium	1.1e-05	8.38e-05	0.00169418	1.58e-06	5.4e-05	4e-05	1.09e-06	1.64e-05
s__Candidatus_Saccharibacteria_bacterium_oral_taxon_488	4.4e-07	1.07e-06	0.000301661	5.27e-07	7.17e-06	9.33e-06	0	4e-07
s__Candidatus_Saccharimonas_sp.	3.52e-06	1.43e-06	0.000940542	6.15e-07	1.89e-05	3.4e-05	0	6.21e-06
s__Candidatus_Thiodiazotropha_taylori	4.4e-07	2.85e-06	0	0	0.000361154	0	0	0.000150166
s__Capnocytophaga_bilenii	0	0	0.000175092	0	9.56e-07	2.69e-06	0	2e-07
s__Capnocytophaga_genosp._AHN8471	0	0	0.000132089	0	5.02e-06	5.69e-06	0	2e-06
s__Capnocytophaga_gingivalis	8.79e-07	3.56e-07	0.000789069	4.39e-07	4.57e-05	3.81e-05	1.45e-06	7.81e-06
s__Capnocytophaga_granulosa	2.2e-06	0	0.00174643	0	2.22e-05	2.29e-05	1.09e-06	4e-06
s__Capnocytophaga_leadbetteri	2.2e-06	3.56e-07	0.000905241	1.76e-07	3.49e-05	5.33e-05	1.45e-06	7.01e-06
s__Capnocytophaga_ochracea	4.4e-07	0	0.000109368	0	3.82e-06	6.49e-06	0	1.4e-06
s__Capnocytophaga_sp.	3.08e-06	0	0.00301161	8.79e-07	8.03e-05	9.08e-05	2.17e-06	2.12e-05
s__Capnocytophaga_sp._CM59	0	0	0.000124387	0	1.67e-06	2.21e-06	3.62e-07	6.01e-07
s__Capnocytophaga_sp._oral_taxon_863	0	0	0.000349542	0	1.91e-06	2.69e-06	0	1.4e-06
s__Capnocytophaga_sputigena	4.84e-06	7.13e-07	0.00247504	6.15e-07	0.000133132	0.000173359	7.24e-07	5.09e-05
s__Cardinium_endosymbiont_of_Dermatophagoides_farinae	8.79e-07	0	0	0	0.00564247	0	0	0.00513326
s__Cardinium_endosymbiont_of_Sogatella_furcifera	0	0	1.28e-07	0	0.000111143	0	0	0.000127541
s__Cardiobacterium_hominis	6.6e-06	7.13e-07	0.000123874	1.76e-07	1.94e-05	1.33e-05	1.09e-06	2.4e-06
s__Clostridioides_difficile	1.76e-06	9.62e-06	1.28e-05	1.58e-06	0.000214637	1.06e-05	2.17e-06	6.35e-05
s__Coleofasciculus_sp._Co-bin14	4.4e-07	0	1.28e-07	0	0.000147473	0	0	1.84e-05
s__Corallococcus_exercitus	0.000154781	6.91e-05	0.000146595	0.000189603	0.000100865	0.00015169	0.000162818	0.000185605
s__Corynebacterium_accolens	0.000113887	0.000243062	0.0001077	0.000111407	0.000244036	0.000114677	0.000191763	8.75e-05
s__Corynebacterium_aurimucosum	1.76e-05	3.96e-05	8.99e-06	2.57e-05	8.65e-05	4.07e-05	0.00038425	9.45e-05
s__Corynebacterium_confusum	1.32e-06	0	4.62e-06	1.71e-05	2.63e-06	3.16e-07	0.000278599	5.61e-06
s__Corynebacterium_cystitidis	1.32e-06	0	1.28e-06	0	2.39e-07	0.00022793	8.1e-05	2.8e-06
s__Corynebacterium_diphtheriae	0.00037508	7.2e-05	0.000113348	6.19e-05	0.000384578	8.49e-05	0.000275343	0.00051677
s__Corynebacterium_durum	1.58e-05	2.14e-06	0.000325923	3.34e-06	7.62e-05	3.08e-05	6.51e-06	3.18e-05
s__Corynebacterium_haemomassiliense	5.36e-05	3.92e-06	1.12e-05	2.64e-07	0.000109231	9.49e-07	3.62e-07	7.01e-06
s__Corynebacterium_kefirresidentii	0.000215023	0.00136072	0.000243511	0.000718877	0.00195731	0.00147071	0.0110087	0.00231636
s__Corynebacterium_kroppenstedtii	0.000325392	5.35e-05	1.62e-05	3.87e-05	8.6e-05	9.97e-06	0.00028873	9.09e-05
s__Corynebacterium_matruchotii	0.000211505	4.28e-05	0.0114409	3.5e-05	0.000285147	0.000347193	1.23e-05	3.12e-05
s__Corynebacterium_pseudogenitalium	8.44e-05	6.56e-05	2.98e-05	3.31e-05	0.000185955	6.22e-05	0.000456613	0.000154971
s__Corynebacterium_sp.	0.00207635	0.00679361	0.00324331	0.0039359	0.0115039	0.00733171	0.0631624	0.0126359
s__Corynebacterium_sp._CTNIH14	2.37e-05	8.41e-05	1.63e-05	4.8e-05	0.000131459	7.91e-05	0.000600255	0.00015417
s__Corynebacterium_sp._KPL1856	0.000100696	0.00038562	7.83e-05	0.000228438	0.000675939	0.00043324	0.004539	0.000796679
s__Corynebacterium_sp._KPL1860	1.58e-05	0.000137925	3.08e-05	8.07e-05	0.000214159	0.000149001	0.00158946	0.00025368
s__Corynebacterium_sp._KPL1996	0.000200512	1.75e-05	2.44e-06	1.58e-06	0.000184521	3.01e-06	0.000146898	0.000283913
s__Corynebacterium_sp._MSK073	1.23e-05	1.1e-05	7.19e-06	6.94e-06	1.1e-05	4.59e-06	0.00018923	2e-06
s__Corynebacterium_striatum	3.61e-05	7.45e-05	5.64e-05	2.7e-05	9.08e-05	0.00016118	0.000182356	9.13e-05
s__Corynebacterium_tuberculostearicum	0.000334626	0.000149686	7.42e-05	8.24e-05	0.000554519	0.000248334	0.00121462	0.000428473
s__Curvibacter_putative_symbiont_of_Hydra_magnipapillata	0.000615167	0.000235221	0.000701138	0.000516094	0.000492374	0.000717164	0.000684196	0.000814499
s__Cutibacterium_acnes	0.373897	0.161299	0.322376	0.430366	0.259525	0.361545	0.363689	0.4108
s__Cutibacterium_avidum	0.000145987	0.000271217	0.000546328	0.000475239	0.000166595	0.000346719	0.000223603	0.000140555
s__Cutibacterium_granulosum	0.0098374	0.0264456	0.0331928	0.0208403	0.0222809	0.0099824	0.0139965	0.0124678
s__Cutibacterium_modestum	0.000334626	0.000544216	0.000810378	0.000735922	0.000161575	0.000471835	0.000566968	0.000292323
s__Cutibacterium_namnetense	9.59e-05	7.98e-05	8.47e-05	0.000104379	5.64e-05	8.07e-05	7.78e-05	8.75e-05
s__Cutibacterium_sp.	0.382116	0.173444	0.338152	0.463184	0.269007	0.381864	0.375633	0.423346
s__Enhydrobacter_aerosaccus	8.57e-05	4.1e-05	2.7e-05	5.27e-06	0.000765331	3.01e-06	2.53e-06	3.24e-05
s__Enhydrobacter_sp._8BJ	1.36e-05	1.03e-05	5.13e-06	1.14e-06	0.000145083	4.75e-07	3.62e-07	8.41e-06
s__Enhydrobacter_sp._AX1	4.13e-05	1.43e-05	1.45e-05	1.93e-06	0.000369281	1.42e-06	3.62e-07	1.58e-05
s__Enhydrobacter_sp._H5	2.51e-05	7.13e-06	7.96e-06	1.85e-06	0.000277498	2.06e-06	3.62e-07	1.12e-05
s__Enterobacter_hormaechei	1.93e-05	8.16e-05	2.18e-06	3.69e-06	0.000181892	1.58e-07	3.62e-07	1.7e-05
s__Enterococcus_faecium	0	2.14e-06	5.01e-06	3.51e-07	0.000178306	6.33e-06	7.24e-06	3.04e-05
s__Enterococcus_sp.	0	0.000208135	2.02e-05	0	1.67e-06	3.16e-07	0	0
s__Erwinia_tracheiphila	0	1.78e-06	0	0	0.000382666	0	0	3.2e-06
s__Erythrobacter_colymbi	2.99e-05	0.000234152	1.28e-07	8.87e-06	0.00014102	0	0	0
s__Erythrobacter_donghaensis	5.94e-05	0.000587339	2.57e-07	2.12e-05	0.000233997	1.58e-07	0	0
s__Erythrobacter_sp.	4.44e-05	0.000414844	8.99e-07	2.06e-05	0.000265547	1.58e-07	2.89e-06	1e-06
s__Erythrobacter_sp._CCH5-A1	8.71e-05	0.0010977	1.28e-07	2.72e-05	0.000485682	0	0	0
s__Escherichia_albertii	1.93e-05	0.000147904	0	4.57e-06	5.4e-05	0	0	0
s__Escherichia_coli	0.0250957	0.186143	7.19e-05	0.00404537	0.0512872	3.78e-05	0.000102756	0.000359597
s__Escherichia_fergusonii	2.46e-05	0.000161091	0	3.34e-06	5.07e-05	0	0	0
s__Escherichia_sp.	0.000482372	0.00352439	6.42e-07	7.13e-05	0.000938857	0	0	4e-07
s__Flavobacterium_sp.	0	5.7e-06	3.72e-06	6.15e-07	0.000113294	0	0	3.8e-05
s__Francisella_sp.	0	6.77e-06	1.28e-07	8.79e-08	0.00079234	1.72e-05	7.24e-07	0.000938836
s__Frankia_sp._RB7	1.23e-05	0.000168931	0	1.27e-05	8.87e-05	0	0	0
s__Fusobacterium_animalis	4.4e-07	0	0.000700111	2.64e-07	6.45e-06	5.11e-05	0	9.01e-06
s__Fusobacterium_hwasookii	0	0	0.000223101	2.64e-07	3.59e-06	2.09e-05	1.09e-06	2e-06
s__Fusobacterium_nucleatum	1.76e-06	0	0.00058625	6.15e-07	5.02e-06	4.16e-05	0	5.81e-06
s__Fusobacterium_periodonticum	1.76e-06	3.56e-07	0.000420786	1.76e-07	1.22e-05	5.71e-05	1.09e-06	1.28e-05
s__Fusobacterium_polymorphum	2.64e-06	1.07e-06	0.00155054	2.64e-07	2.1e-05	0.000120213	2.53e-06	2.08e-05
s__Fusobacterium_pseudoperiodonticum	8.79e-07	0	0.000174579	0	7.65e-06	2.23e-05	1.45e-06	6.01e-06
s__Fusobacterium_sp.	2.64e-06	1.43e-06	0.00220393	7.03e-07	2.68e-05	0.000181743	1.81e-06	3.36e-05
s__Fusobacterium_sp._oral_taxon_203	0	0	0.00010924	0	0	6.01e-06	0	6.01e-07
s__Fusobacterium_vincentii	8.79e-07	0	0.00012336	0	1.91e-06	1.38e-05	0	2.4e-06
s__Gemella_haemolysans	1.71e-05	2.14e-05	0.00021373	1.05e-05	0.000117118	0.000899856	3.55e-05	9.01e-05
s__Gemella_morbillorum	1.76e-06	2.85e-06	0.000247106	0	5.5e-06	3.46e-05	7.24e-07	3.6e-06
s__Gemella_sp.	3.08e-06	7.84e-06	0.000138508	4.39e-07	6.38e-05	0.000432291	1.23e-05	4.79e-05
s__Gordonia_jacobaea	2.64e-06	1.07e-06	0.000675337	2.55e-06	1.63e-05	8.38e-06	1.09e-06	4e-07
s__Gordonia_sp.	2.42e-05	1.75e-05	0.00432685	2.18e-05	0.000110187	6.9e-05	1.77e-05	1.18e-05
s__Gordonia_sp._852002-51296_SCH5728562-b	0	0	0.000149162	0	9.56e-07	2.69e-06	0	0
s__Gordonia_sputi	4.4e-07	7.13e-07	0.000294601	1.32e-06	5.98e-06	4.43e-06	1.09e-06	6.01e-07
s__Granulicatella_adiacens	2.64e-06	1.07e-06	0.000175349	0	3.73e-05	1.71e-05	0	8.41e-06
s__Granulicatella_elegans	4.4e-07	7.13e-07	2.81e-05	2.64e-07	1.29e-05	0.00011784	1.09e-06	7.41e-06
s__Granulicatella_sp.	7.48e-06	2.85e-06	0.000387025	3.51e-07	7.55e-05	0.000196927	7.24e-07	2.62e-05
s__Haemophilus_haemolyticus	1.76e-06	7.84e-06	6.79e-05	2.9e-06	0.000215115	0.00110959	1.16e-05	9.19e-05
s__Haemophilus_influenzae	1.8e-05	9.98e-05	7.3e-05	4.57e-06	0.000188823	0.00037867	9.77e-06	4.16e-05
s__Haemophilus_parainfluenzae	3.83e-05	5.81e-05	0.00144913	3.43e-06	0.00161982	0.00144508	0.000146174	0.000327561
s__Haemophilus_sp.	2.37e-05	2.74e-05	0.000749532	1.93e-06	0.000764853	0.000836428	7.67e-05	0.000173191
s__Hoylesella_loescheii	8.35e-06	0	0.000493569	3.43e-06	2.34e-05	4.27e-05	3.62e-07	4.4e-06
s__Hoylesella_shahii	2.2e-06	3.56e-07	0.000111679	4.39e-07	6.21e-06	7.43e-06	0	2e-06
s__Janibacter_massiliensis	2.59e-05	8.55e-06	9.37e-06	0.00279714	0.000916151	1.9e-06	5.25e-05	2.96e-05
s__Kaistia_hirudinis	0	1.43e-06	1.28e-07	0	0.000134088	0	0	2.28e-05
s__Klebsiella_aerogenes	5.28e-06	9.02e-05	0.000141075	0.00011009	7.19e-05	0.0001161	0.000310439	0.000141156
s__Klebsiella_pneumoniae	7.65e-05	0.000634027	0.000106031	3.62e-05	0.00124934	1.27e-05	3.73e-05	0.000231055
s__Klebsiella_variicola	1.32e-06	4.28e-06	1.41e-06	3.25e-06	0.000139586	3.95e-06	2.53e-06	2.18e-05
s__Lachnoanaerobaculum_sp.	4.4e-07	0	0.000116428	8.79e-08	3.59e-06	2.85e-06	0	3e-06
s__Lautropia_mirabilis	0.000115646	3.28e-05	0.00213397	2.04e-05	0.0071031	0.000380252	4.05e-05	0.0006345
s__Lautropia_sp.	8.35e-06	3.92e-06	0.000337091	0.000108772	0.00085568	4.37e-05	4.34e-06	7.27e-05
s__Lawsonella_clevelandensis	0.0420697	0.0273031	0.0347083	0.00810796	0.025581	0.0476076	0.015781	0.0211652
s__Lawsonella_sp.	0.0733636	0.0533791	0.0637661	0.0129212	0.0475452	0.0927365	0.0300641	0.0399795
s__Leptotrichia_buccalis	4.4e-07	3.56e-07	0.000200252	1.76e-07	3.35e-06	8.7e-06	3.62e-07	1.4e-06
s__Leptotrichia_hofstadii	0	7.13e-07	0.000108085	8.79e-08	2.63e-06	4.9e-06	7.24e-07	1.2e-06
s__Leptotrichia_massiliensis	1.32e-06	1.07e-06	0.000146081	0	2.15e-06	3.48e-06	0	8.01e-07
s__Leptotrichia_sp.	2.64e-06	0	0.000935022	1.76e-07	1.24e-05	2.37e-05	0	6.01e-06
s__Leptotrichia_sp._oral_taxon_212	1.76e-06	2.14e-06	0.001182	2.64e-07	3.11e-05	4.65e-05	0	1.28e-05
s__Leptotrichia_sp._oral_taxon_215	1.32e-06	3.56e-07	0.000118354	0	1.43e-06	7.91e-06	0	8.01e-07
s__Leptotrichia_sp._oral_taxon_498	0	0	0.000158533	0	2.39e-07	7.91e-07	3.62e-07	2e-07
s__Leptotrichia_trevisanii	0	0	0.000123617	0	2.87e-06	5.69e-06	3.62e-07	1.6e-06
s__Leptotrichia_wadei	1.76e-06	3.56e-07	0.000722447	1.76e-07	6.21e-06	1.42e-05	1.09e-06	7.01e-06
s__Leucothrix_sargassi	1.36e-05	6.77e-06	6.68e-06	1.05e-06	0.00016277	3.16e-07	1.45e-06	9.21e-06
s__Listeria_monocytogenes	1.45e-05	3.31e-05	8.66e-05	1.38e-05	7.05e-05	0.000119106	0.000137852	7.99e-05
s__Massilia_sp.	2.64e-06	6.06e-06	3.85e-07	4.48e-06	0.000123811	0	0	1.4e-06
s__Mesorhizobium_sp.	1.01e-05	0.000130441	0	1.48e-05	7.65e-05	0	0	3e-06
s__Methylobacterium_sp.	7.91e-06	0.000157527	1.28e-07	1.66e-05	8.08e-05	0	0	0
s__Methylorubrum_populi	3.25e-05	0.000769814	2.18e-06	2.44e-05	0.000343945	3.16e-07	3.62e-07	2e-07
s__Microbacterium_sp._70-16	2.2e-06	1.92e-05	3.52e-05	0	0.000224915	0	0	2.58e-05
s__Micrococcus_luteus	8.75e-05	5.49e-05	2.39e-05	4.31e-06	0.000462258	6.8e-06	5.07e-06	3.88e-05
s__Micrococcus_sp.	2.68e-05	1.39e-05	2.57e-06	2.46e-06	0.000158707	3.16e-07	1.81e-06	1.16e-05
s__Mixta_mediterraneensis	1.5e-05	0.000112621	7.7e-07	9.66e-07	0.0459933	2.85e-06	3.62e-07	0.000577838
s__Moraxella_osloensis	0.000635834	0.000234152	0.00024595	5.17e-05	0.00635402	2.53e-05	1.45e-05	0.000301933
s__Moraxella_sp.	0.000335506	0.000137925	0.000129907	2.77e-05	0.00504206	6.41e-05	5.07e-06	0.000305137
s__Moraxella_sp._CTOTU46934	2.64e-05	9.27e-06	1.08e-05	2.99e-06	0.000275825	1.42e-06	1.09e-06	1.58e-05
s__Moraxella_sp._CTOTU47618	2.02e-05	5.35e-06	8.22e-06	1.23e-06	0.000181414	1.27e-06	0	4.81e-06
s__Moraxella_sp._CTOTU47724	1.45e-05	8.2e-06	4.88e-06	1.32e-06	0.000168029	6.33e-07	1.09e-06	7.41e-06
s__Moraxella_sp._CTOTU47915	2.02e-05	5.35e-06	6.93e-06	1.23e-06	0.000157034	3.16e-07	1.81e-06	5.81e-06
s__Moraxella_sp._CTOTU48268	1.76e-05	6.06e-06	6.16e-06	1.76e-06	0.00016277	1.27e-06	0	9.21e-06
s__Moraxella_sp._CTOTU48841	1.89e-05	7.48e-06	7.45e-06	1.76e-06	0.000183326	6.33e-07	3.62e-07	9.41e-06
s__Moraxella_sp._CTOTU49803	1.32e-05	3.56e-06	7.45e-06	1.23e-06	0.000191691	3.16e-07	1.09e-06	8.41e-06
s__Moraxella_sp._DOX410	2.11e-05	1.03e-05	7.57e-06	1.93e-06	0.000254314	1.42e-06	3.62e-07	7.81e-06
s__Moraxella_tetraodonis	3.12e-05	1.43e-05	1.21e-05	1.58e-06	0.000295186	1.27e-06	0	1.48e-05
s__Morococcus_cerebrosus	8.79e-07	1.43e-06	0.000234654	2.64e-07	4.85e-05	4.24e-05	0	3.6e-06
s__Mycobacteroides_abscessus	0.000549649	0.000237716	0.00111101	0.000522244	0.000565035	0.000720011	0.000506182	0.000583844
s__Neisseria_elongata	1.76e-05	8.2e-06	0.000360068	2.02e-06	0.000636979	0.00024264	3.26e-06	3.7e-05
s__Neisseria_flavescens	1.93e-05	3.56e-06	0.000295371	1.05e-06	0.000340121	8.76e-05	1.45e-06	5.11e-05
s__Neisseria_meningitidis	1.14e-05	1.1e-05	0.000194475	1.31e-05	0.000200057	0.000146786	0.000101309	5.13e-05
s__Neisseria_mucosa	2.33e-05	2.74e-05	0.00135632	1.85e-06	0.000557865	0.000298159	3.26e-06	5.77e-05
s__Neisseria_sicca	1.98e-05	7.52e-05	0.00350377	4.22e-06	0.00111716	0.00065769	1.81e-06	9.77e-05
s__Neisseria_sp.	0.000192597	7.34e-05	0.00415741	1.27e-05	0.00336822	0.00102465	3e-05	0.000486537
s__Neisseria_sp._HMSC069H12	2.64e-06	3.56e-07	0.000143129	6.15e-07	7.65e-05	1.74e-05	7.24e-07	1.3e-05
s__Neisseria_sp._HMSC06F02	2.64e-06	6.06e-06	0.000222203	0	7.53e-05	3.62e-05	0	5.21e-06
s__Neisseria_subflava	5.89e-05	1.03e-05	0.000871481	4.39e-06	0.000884123	0.00020626	6.87e-06	0.000143558
s__Neoactinobaculum_massilliense	0.00713532	2.49e-06	0	6.15e-07	1.2e-06	0	9.81e-05	2e-07
s__Novosphingobium_sediminis	7.7e-05	0.00051713	0	8.96e-06	0.00028682	0	0	4e-07
s__Novosphingobium_sp.	0.00112876	0.00618631	2.71e-05	0.000155162	0.00351139	1.58e-07	0	2e-07
s__Novosphingobium_sp._AAP93	0.000928247	0.0052162	2.57e-07	9.31e-05	0.00298747	3.16e-07	0	0
s__Novosphingobium_sp._B1	1.45e-05	0.000116185	3.85e-07	3.51e-06	5.21e-05	0	0	0
s__Novosphingobium_sp._LASN5T	3.3e-05	0.000184256	0	4.04e-06	0.000106362	0	0	2e-07
s__Novosphingobium_sp._NDB2Meth1	0.00179537	0.00981334	8.99e-07	0.000170626	0.00588579	3.16e-07	3.62e-07	4e-07
s__Novosphingobium_subterraneum	1.45e-05	0.000224885	0	7.03e-06	0.000106601	0	0	0
s__Oceanicola_granulosus	8.79e-07	2.49e-06	0	0	0.000213203	0	0	3.1e-05
s__Pantoea_agglomerans	6.16e-06	0	0	8.79e-08	0.000165878	0	0	2.8e-06
s__Pantoea_ananatis	0	4.28e-06	0	0	0.000112099	0	0	1.4e-06
s__Pantoea_cypripedii	0	0	0	0	0.000128352	0	0	1.8e-06
s__Pantoea_sp.	2.2e-06	1.32e-05	1.28e-07	8.79e-08	0.000461302	7.91e-07	0	7.01e-06
s__Pantoea_sp._MQR6	0	3.56e-07	0	0	0.000109709	0	0	3e-06
s__Paracoccus_aeridis	8.4e-05	2.49e-06	8.99e-07	7.29e-06	0.000109231	0	7.6e-06	1.2e-06
s__Paracoccus_chinensis	0.000111689	2.49e-06	2.57e-07	3.6e-06	1.46e-05	0	3.62e-07	0
s__Paracoccus_contaminans	0.00709311	5.17e-05	8.09e-06	7.38e-06	0.000270567	9.49e-07	1.74e-05	7.21e-06
s__Paracoccus_marinus	0.00139259	0.000211699	8.46e-05	0.000516094	0.00511782	8.86e-06	0.000449377	7.49e-05
s__Paracoccus_sanguinis	0.000198753	2.49e-06	1.16e-06	5.62e-06	0.000185238	0	5.43e-06	1.2e-06
s__Paracoccus_sp._(in:_a-proteobacteria)	0.000193037	9.98e-06	1.28e-07	5.1e-06	4.54e-05	0	3.26e-06	2e-07
s__Paracoccus_sphaerophysae	0.000308683	8.2e-06	2.31e-06	1.17e-05	0.00134614	4.75e-07	7.6e-06	9.41e-06
s__Parvularcula_sp.	1.28e-05	0.000105137	0	2.81e-06	4.49e-05	0	0	0
s__Pauljensenia_hongkongensis	1.23e-05	1.78e-06	0.000205001	7.91e-07	1.46e-05	9.81e-06	0	1.8e-06
s__Pectobacterium_brasiliense	4.4e-07	1.14e-05	2.7e-06	1.76e-07	0.000211291	0	0	3.22e-05
s__Porphyromonas_gingivalis	1.32e-06	1.43e-06	3.02e-05	1.76e-07	9.66e-05	0.000159756	3.62e-07	1.3e-05
s__Porphyromonas_pasteri	6.6e-06	0	5.11e-05	1.49e-06	0.00010947	1.09e-05	0	8.41e-06
s__Porphyromonas_sp.	4.79e-05	1.25e-05	0.0010363	1.47e-05	0.0015603	0.000170354	7.24e-07	0.000143558
s__Porphyromonas_sp._KLE_1280	1.32e-06	1.78e-06	9.19e-05	7.03e-07	0.000103733	9.49e-06	3.62e-07	7.21e-06
s__Porphyromonas_sp._oral_taxon_279	3.52e-06	1.07e-06	8.11e-05	1.14e-06	0.000105406	1.01e-05	0	8.81e-06
s__Prevotella_conceptionensis	2.2e-06	0	0.000214501	4.39e-07	8.84e-06	1.52e-05	0	2.2e-06
s__Prevotella_denticola	2.42e-05	1.07e-06	0.00275821	2.64e-07	8.53e-05	7.78e-05	7.24e-07	9.01e-06
s__Prevotella_histicola	3.52e-06	7.13e-07	0.000563273	3.51e-07	1.82e-05	3.81e-05	0	6.21e-06
s__Prevotella_intermedia	3.96e-06	3.56e-07	0.000356987	9.66e-07	3.06e-05	5.88e-05	3.62e-07	9.01e-06
s__Prevotella_jejuni	1.76e-06	0	0.000180098	8.79e-08	3.82e-06	1.25e-05	0	1.4e-06
s__Prevotella_melaninogenica	5.98e-05	8.55e-06	0.0039017	7.91e-07	0.000163487	0.000497459	1.7e-05	6.75e-05
s__Prevotella_nigrescens	1.67e-05	1.43e-06	0.00205425	1.63e-05	8.7e-05	0.000155011	1.45e-06	2.28e-05
s__Prevotella_pallens	1.45e-05	0	0.000249288	1.23e-06	2.29e-05	3.54e-05	3.62e-07	8.41e-06
s__Prevotella_sp.	7.87e-05	8.55e-06	0.00528947	3.51e-06	0.000228022	0.000656899	2.17e-05	0.000115127
s__Prevotella_sp._HMSC073D09	4.84e-06	0	0.000211676	8.79e-08	5.74e-06	1.71e-05	0	1.2e-06
s__Prevotella_sp._oral_taxon_317	7.48e-06	0	0.000296142	2.64e-07	1.15e-05	2.14e-05	0	2.2e-06
s__Propionibacterium_freudenreichii	5.41e-05	0.000256961	0.000406794	0.000314102	4.4e-05	0.000185539	0.000247483	3.02e-05
s__Propionibacterium_sp.	2.15e-05	0.00012759	0.000108213	5.66e-05	5.45e-05	3.04e-05	5.07e-05	3.2e-05
s__Propionibacterium_sp._5_U_42AFAA	0.00856265	0.00409676	0.00864921	0.0109145	0.00551125	0.00879198	0.00874259	0.00869119
s__Propionibacterium_sp._HMSC062D02	0.000928247	0.000452266	0.000826424	0.00122583	0.000637457	0.000964549	0.000904181	0.00106357
s__Propionibacterium_sp._HMSC062D05	0.000299449	0.000136143	0.000269185	0.000408816	0.000244992	0.000300848	0.000290539	0.000344981
s__Propionibacterium_sp._HMSC067A01	0.000189959	8.02e-05	0.00016264	0.00023819	0.000125245	0.000209581	0.000204065	0.00021724
s__Propionibacterium_sp._KPL1844	0.000666614	0.00258458	0.00333753	0.00211024	0.00240546	0.00106341	0.00123778	0.00129823
s__Propionibacterium_sp._KPL2009	0.00225092	0.000783713	0.00141832	0.0020461	0.00110043	0.0015422	0.00179172	0.00164522
s__Pseudomonas_aeruginosa	8.35e-05	0.000732749	0.000273934	7.03e-05	0.000285386	0.000747533	0.00452344	0.000758437
s__Pseudomonas_sp.	2.15e-05	0.00018782	3.62e-05	3.29e-05	0.000102777	8.18e-05	0.000472533	8.19e-05
s__Rhizobium_sp.	0.000189959	0.000115828	0.000183693	0.000159116	0.00018715	0.00016814	0.000207683	0.000203825
s__Rhodococcus_erythropolis	4.84e-06	1.82e-05	4.62e-06	2.55e-06	0.00113724	1.11e-06	3.62e-07	3.04e-05
s__Rhodococcus_qingshengii	2.2e-06	1.53e-05	4.62e-06	3.16e-06	0.0012338	3.01e-06	0	3.64e-05
s__Rhodococcus_sp.	1.32e-06	2.1e-05	5.9e-06	3.78e-06	0.00150055	9.49e-07	0	3.66e-05
s__Rhodococcus_sp._(in:_high_G+C_Gram-positive_bacteria)	1.32e-06	1.39e-05	1.8e-06	3.08e-06	0.000701036	6.33e-07	0	1.7e-05
s__Rhodococcus_sp._EPR-134	0	2.14e-06	2.57e-07	2.64e-07	0.000133371	1.58e-07	0	2.6e-06
s__Rhodococcus_sp._YH1	0	7.13e-07	0	0	0.000140781	0	0	2.42e-05
s__Rothia_aeria	2.81e-05	4.28e-06	0.000117455	5.27e-07	4.95e-05	8.56e-05	9.77e-06	8.21e-06
s__Rothia_dentocariosa	0.000144228	2.53e-05	0.00124888	9.49e-06	0.000164443	0.00011262	5.61e-05	3.8e-05
s__Rothia_kristinae	0.000122682	0	0	1.05e-06	0	0	0	0
s__Rothia_mucilaginosa	3.43e-05	8.91e-06	0.000159303	6.33e-06	0.00014102	0.000217965	1.27e-05	2.6e-05
s__Rothia_sp.	6.42e-05	8.55e-06	0.000456343	3.6e-06	0.000113294	0.000158966	2.68e-05	2.68e-05
s__Rubrivivax_sp.	1.32e-06	3.56e-07	3.85e-07	0.000154371	3.11e-06	6.33e-07	1.81e-06	1.4e-06
s__Salmonella_enterica	0.000101135	0.000436941	3.21e-05	3.27e-05	0.00114059	2.06e-05	9.77e-06	6.81e-05
s__Schaalia_dentiphila	4.22e-05	6.77e-06	8.74e-05	1.22e-05	0.000348725	9.81e-05	1.27e-05	2.78e-05
s__Schaalia_georgiae	5.72e-06	0	0.000122718	4.39e-07	1.03e-05	5.54e-06	0	1.4e-06
s__Schaalia_odontolytica	1.19e-05	2.14e-06	8.73e-05	1.23e-06	0.000160858	3.8e-05	1.09e-06	8.61e-06
s__Segatella_buccae	4.4e-07	0	0.000104619	0	1.12e-05	1.09e-05	0	2.4e-06
s__Segatella_oris	1.76e-06	3.56e-07	0.000249673	8.79e-08	9.8e-06	1.41e-05	0	8.01e-07
s__Serratia_marcescens	7.04e-06	3.56e-06	5.13e-06	8.79e-07	0.00020412	4.43e-06	7.6e-06	6.41e-06
s__Shigella_boydii	9.23e-05	0.000694614	1.28e-07	1.41e-05	0.000173765	1.58e-07	0	0
s__Shigella_dysenteriae	0.000110809	0.000896691	1.28e-07	2.14e-05	0.000268177	0	0	0
s__Shigella_flexneri	0.000337704	0.00249013	4.47e-05	6.11e-05	0.000781345	2.69e-05	9.23e-05	1.3e-05
s__Shigella_sonnei	0.000280541	0.00146086	0.000100383	0.000156392	0.000502891	0.000112937	0.000111078	0.000194815
s__Shigella_sp.	1.5e-05	0.000109413	0	2.02e-06	2.82e-05	0	0	2e-07
s__Sphingobium_sp.	0.000255037	0.0017581	1.16e-06	8.65e-05	0.000966583	0	0	6.01e-07
s__Sphingobium_yanoikuyae	1.85e-05	0.000102642	5.13e-07	1.28e-05	7.34e-05	1.58e-07	0	0
s__Sphingomonas_paucimobilis	2.2e-05	0.000255892	1.93e-06	3.44e-05	0.000115445	1.58e-07	0	4e-07
s__Sphingomonas_pseudosanguinis	5.01e-05	0.0010225	7.7e-07	8.92e-05	0.000426406	0	0	4e-07
s__Sphingomonas_sanguinis	1.5e-05	0.000141489	6.42e-07	1.64e-05	5.71e-05	0	0	0
s__Sphingomonas_sp.	0.00120219	0.00859483	2.27e-05	0.000683205	0.00479324	2.53e-06	1.45e-06	5.21e-06
s__Sphingomonas_sp._28-66-16	4.53e-05	0.000259812	0	9.05e-06	0.000139108	0	0	0
s__Sphingomonas_sp._CCH10-B3	2.07e-05	0.000143984	2.57e-07	4.57e-06	0.000110187	0	0	0
s__Sphingomonas_sp._SUN039	5.72e-06	3.46e-05	1.03e-06	0.00113349	2.58e-05	1.58e-07	0	2e-07
s__Sphingomonas_ursincola	6.68e-05	0.00173244	7.7e-07	5.79e-05	0.000526554	1.58e-07	0	4e-07
s__Sphingopyxis_alaskensis	1.45e-05	0.000105137	0	4.39e-06	6.07e-05	0	0	0
s__Sphingopyxis_sp.	1.67e-05	0.000285473	1.03e-06	2.84e-05	8.13e-05	2.21e-06	1.05e-05	3.2e-06
s__Staphylococcus_aureus	7.08e-05	0.000398094	0.000389978	9.23e-05	0.000424733	0.000754809	0.0081199	0.000540597
s__Staphylococcus_capitis	5.85e-05	0.00126485	0.000758903	0.000412858	8.6e-05	0.00162018	0.00460593	0.00165943
s__Staphylococcus_caprae	3.08e-06	4.85e-05	3.49e-05	1.27e-05	2.87e-06	5.88e-05	0.000162456	6.47e-05
s__Staphylococcus_epidermidis	0.000825793	0.00425643	0.00502594	0.00136439	0.00130408	0.0121875	0.0193645	0.00854883
s__Staphylococcus_haemolyticus	2.2e-06	2.1e-05	5.73e-05	4.83e-06	1.31e-05	0.000154378	0.000173672	0.000106518
s__Staphylococcus_lugdunensis	9.67e-06	2.35e-05	0.000140946	3.58e-05	3.99e-05	0.000164818	0.000269916	8.99e-05
s__Staphylococcus_sp.	0.0013196	0.010982	0.0107484	0.00350705	0.00187007	0.0221849	0.0523065	0.0185763
s__Staphylococcus_sp._DORA_6_22	9.23e-06	5.06e-05	6.19e-05	1.63e-05	1.24e-05	0.00013777	0.000229754	9.33e-05
s__Stenotrophomonas_maltophilia	1.23e-05	0.000132223	8.99e-07	4.83e-06	4.78e-05	7.91e-07	1.45e-06	8.01e-07
s__Stenotrophomonas_sp._MA5	1.76e-06	1.07e-05	0.000129137	0	3.32e-05	0	0	7.81e-06
s__Streptococcus_anginosus	6.33e-05	2.64e-05	9.42e-05	3.71e-05	5.81e-05	7.15e-05	0.000125551	6.63e-05
s__Streptococcus_cristatus	7.04e-06	1.78e-06	0.000172396	1.76e-07	3.25e-05	4.76e-05	1.09e-06	6.41e-06
s__Streptococcus_dysgalactiae	9.67e-06	5.7e-06	2e-05	7.38e-06	0.000130264	1.12e-05	5.79e-06	6.37e-05
s__Streptococcus_gordonii	0.000102455	7.16e-05	0.00222613	5.27e-07	0.000168985	0.00024786	8.68e-06	3.06e-05
s__Streptococcus_infantis	4.4e-06	3.56e-07	0.000281251	8.79e-08	5.26e-05	7.8e-05	4.34e-06	2.38e-05
s__Streptococcus_mitis	0.000186881	6.95e-05	0.00228313	4.31e-06	0.00202567	0.00446005	6.73e-05	0.00058905
s__Streptococcus_oralis	7.83e-05	0.000119749	0.00174104	2.58e-05	0.000442659	0.000914408	0.000223965	0.000266694
s__Streptococcus_parasanguinis	3.52e-06	1.03e-05	0.000111807	1.93e-06	2.25e-05	4.81e-05	2.24e-05	1.22e-05
s__Streptococcus_pneumoniae	0.000122242	0.000101573	0.000870325	3.91e-05	0.000703665	0.00129086	0.000104203	0.000265093
s__Streptococcus_pseudopneumoniae	8.35e-06	4.63e-06	0.000170856	5.27e-07	0.000120225	0.000282184	3.26e-06	3.82e-05
s__Streptococcus_salivarius	4.4e-06	1.43e-06	0.000113604	2.64e-07	3.73e-05	4.75e-05	6.15e-06	6.15e-05
s__Streptococcus_sanguinis	0.000142909	3.1e-05	0.000793305	7.03e-07	0.000517232	0.00029721	1.66e-05	8.25e-05
s__Streptococcus_sp.	0.000272186	0.000140063	0.00434688	6.5e-06	0.0017833	0.00347795	9.01e-05	0.000749427
s__Streptococcus_sp._M334	1.32e-06	3.56e-07	6.28e-05	2.64e-07	7.55e-05	0.000103446	7.24e-07	3.02e-05
s__Streptococcus_thermophilus	2.64e-06	6.77e-06	6.12e-05	1.76e-07	3.63e-05	2.94e-05	1.59e-05	0.000919615
s__Streptomyces_actuosus	4.79e-05	0.000127233	0.000364433	0	0.00014341	0	0	2.86e-05
s__Streptomyces_sp._e14	0.000137192	3.92e-05	0.000133116	0.000100601	0.000111621	0.000148842	0.000201532	0.000158375
s__TM7_phylum_sp._oral_taxon_348	4.4e-07	3.56e-07	0.000230931	8.79e-08	4.3e-06	3.8e-06	0	6.01e-07
s__TM7_phylum_sp._oral_taxon_349	1.76e-06	0	0.000246335	7.91e-07	3.82e-06	7.59e-06	0	6.01e-07
s__TM7_phylum_sp._oral_taxon_352	8.79e-07	7.13e-07	0.00011476	1.76e-07	2.63e-06	2.37e-06	0	1e-06
s__TM7_phylum_sp._oral_taxon_353	1.32e-06	0	0.000228493	3.51e-07	5.02e-06	8.7e-06	0	8.01e-07
s__Tannerella_serpentiformis	6.6e-06	7.13e-07	0.000533748	5.1e-06	3.54e-05	1.33e-05	0	6.61e-06
s__Tessaracoccus_aquimaris	3.34e-05	0.00011761	0.000195759	0.000154283	4.54e-06	8.84e-05	0.000130254	6.01e-06
s__Tessaracoccus_sp.	1.36e-05	7.09e-05	0.000111679	9.75e-05	1.67e-06	5.11e-05	7.42e-05	3e-06
s__Variovorax_boronicumulans	1.76e-06	7.13e-07	0	1.42e-05	0.000115445	0	0	2.28e-05
s__Veillonella_dispar	1.32e-06	3.56e-07	0.000103849	0	3.35e-06	6.17e-06	3.62e-07	1.8e-06
s__Veillonella_parvula	2.42e-05	1.35e-05	0.00162551	1.76e-07	6.84e-05	0.000114993	3.62e-06	2.68e-05
s__Veillonella_sp.	9.19e-05	6.06e-05	0.00720509	2.55e-06	0.000328648	0.000706883	5.25e-05	0.000160177
s__Vibrio_parahaemolyticus	2.95e-05	0.000138638	3.47e-06	5.97e-06	0.000219656	1.27e-06	0	8.07e-05
s__Wolbachia_endosymbiont_of_Psylliodes_chrysocephala	0	1.78e-06	0	0	0.000205315	0	0	8.45e-05
s__Zymomonas_sp.	2.46e-05	0.00023237	1.28e-07	7.64e-06	0.000131698	0	0	2e-07
s__[Clostridium]_leptum	0.000631876	3.64e-05	2.2e-05	3.52e-05	6.67e-05	2.06e-06	0.000261232	8.21e-05

## Sheet: TableS4
Table S4 Profile of biocide/metal resistance genes (BMRGs) identified in the shaver metagenomes.
#BMRG	bacmet_class	Total	percent	prevalence	BM6	BM7	BM2	BM3	BM1	BM4	BM8	BM5	Mean_Relative_Abundance
fecE	Metal	393898	0.0458507	1	5.2852	5.10828	2.62416	4.81762	4.47958	5.4448	5.00471	2.90085	4.45815
fecD	Metal	308514	0.0359118	1	4.19242	4.37864	2.0087	3.52927	3.59411	4.4253	4.04035	2.00702	3.52198
tupC	Metal	282586	0.0328937	1	3.97431	3.87748	2.64197	3.69992	3.09615	3.17797	3.49764	2.4527	3.30227
fabL/ygaA	Biocide	276966	0.0322395	1	2.49037	2.58894	3.61333	2.78243	3.12292	2.81104	2.9247	5.31573	3.20618
merA	Metal;Biocide	263514	0.0306737	1	3.23543	3.42176	2.27351	3.05217	3.1739	3.54259	3.04864	2.43866	3.02333
modC	Metal	252570	0.0293998	1	2.96769	3.40866	1.95294	3.18582	2.83824	3.68647	2.79832	1.92212	2.84503
arsT	Metal	227654	0.0264995	1	2.9237	2.76132	1.59061	2.53888	2.87521	3.13393	2.84956	2.05056	2.59047
wtpC	Metal	209162	0.024347	1	2.62361	2.84853	2.343	2.47152	2.40528	2.8793	2.33646	1.49373	2.42518
znuC/yebM	Metal	200668	0.0233583	1	2.59234	2.50378	1.74389	2.61408	2.93597	2.71043	2.22558	1.31172	2.32972
nikE	Metal	198064	0.0230552	1	2.66814	2.46529	2.28023	2.39983	2.12656	2.48337	2.43344	1.52538	2.29778
ybtP	Metal	208466	0.024266	1	2.26516	2.30438	1.46682	2.54293	2.10871	2.98431	2.63313	2.04531	2.29384
evgA	Biocide	201562	0.0234623	1	2.70722	2.88006	1.4201	2.30182	2.18094	2.95463	2.56718	1.29181	2.28797
yfeB	Metal	189550	0.0220641	1	2.48565	2.59386	1.2023	2.18598	2.10489	2.91338	2.42732	1.10826	2.1277
fbpC	Metal	171288	0.0199384	1	2.24753	2.28759	2.33891	1.98685	1.81554	2.012	1.9775	1.54189	2.02598
emrBsm	Biocide	161594	0.01881	1	1.83292	1.76718	1.1807	1.77665	1.74756	1.92173	2.09532	2.27594	1.82475
ybtQ	Metal	154374	0.0179695	1	1.94471	1.77742	0.797641	1.70334	1.96	2.20805	2.1141	1.35309	1.7323
nrsS	Metal	150218	0.0174858	1	1.68042	1.664	1.61368	1.74871	1.52747	1.5773	1.87357	2.17236	1.73219
ctpV	Metal	148224	0.0172536	1	2.00687	1.85071	0.97165	1.77868	1.99229	2.14928	1.80722	0.934893	1.68645
vcaM	Biocide	132636	0.0154392	1	1.35706	1.24431	1.18332	1.73656	2.13166	1.43075	1.56199	1.74196	1.54845
recG	Metal;Biocide	131818	0.015344	1	1.84365	1.63575	1.08727	1.57266	1.63709	1.7387	1.68307	0.947706	1.51824
copR	Metal	130038	0.0151368	1	1.6817	1.78028	0.926104	1.54971	1.39873	1.80791	1.65245	1.00297	1.47498
rpoS	Biocide	122804	0.0142947	1	1.74877	1.61405	0.944498	1.54782	1.2258	1.66528	1.55321	0.810621	1.38876
glpF	Metal;Biocide	115342	0.0134261	1	1.57645	1.40646	0.916178	1.36476	1.38598	1.29883	1.43683	1.30431	1.33622
mntR	Metal	105102	0.0122341	1	1.12513	1.11165	1.00523	1.10514	1.25979	1.01031	1.34719	1.83706	1.22519
arrA	Metal	105976	0.0123359	1	1.37651	1.33439	1.04318	1.11986	1.19266	1.51173	1.44295	0.713519	1.21685
copA	Metal	104384	0.0121506	1	0.766506	0.929857	1.12259	0.917217	1.0363	0.879546	1.39436	2.56401	1.2013
bcr	Biocide	102906	0.0119785	1	0.713612	0.745196	1.26274	1.40728	1.1047	0.586906	1.15363	2.55907	1.19164
nikB	Metal	100330	0.0116787	1	1.27091	1.30041	1.40609	1.11054	1.10513	1.26705	1.11892	0.870364	1.18118
ruvB	Metal;Biocide	96656	0.011251	1	1.35543	1.17716	0.908295	1.23232	1.14932	1.21287	1.17915	0.711204	1.11572
corC	Metal	92748	0.0107961	1	1.3378	1.14482	0.637354	1.28065	1.14592	1.16769	1.16037	0.613021	1.06095
pgpA/ltpgpA	Metal	90090	0.0104867	1	0.078341	0.0180157	1.0026	1.40242	1.19266	0.184276	1.14893	3.14754	1.02185
nikD	Metal	83192	0.00968376	1	0.964085	1.0875	1.04639	0.975404	0.864644	1.11082	0.959043	0.693296	0.962648
cutA	Metal	80678	0.00939112	1	1.08769	1.19477	0.475315	0.937198	0.874841	1.1718	1.09197	0.496932	0.916314
mgtA	Metal	68668	0.00799313	1	0.280646	0.0687873	1.19617	0.916002	1.44886	0.146176	0.81244	1.9797	0.856098
arrB	Metal	73030	0.00850088	1	0.921188	0.926582	0.965519	0.776003	0.82428	0.981496	0.92372	0.526726	0.855689
baeR	Metal;Biocide	71816	0.00835956	1	1.11513	0.880314	0.71268	0.85876	0.856146	0.871026	0.913715	0.498939	0.838339
acn	Metal	69918	0.00813863	1	0.996439	0.894235	0.660419	0.879281	1.01888	0.789753	0.855523	0.568098	0.832828
iclR	Biocide	69554	0.00809626	1	0.950271	0.945416	0.641149	0.767903	0.789014	0.97288	0.893501	0.456949	0.802135
galE	Biocide	69268	0.00806297	1	0.72161	0.672724	0.960264	0.933552	0.775843	0.694696	0.748531	0.936745	0.805496
modB	Metal	64352	0.00749074	1	0.768142	0.722676	1.30478	0.656389	0.724431	0.715469	0.635619	0.704257	0.77897
mdeA	Biocide	62420	0.00726585	1	0.30373	0.324283	1.06362	0.724701	0.955145	0.204857	0.628881	1.89387	0.762385
copS	Metal	62968	0.00732964	1	0.775957	0.850424	0.801436	0.709716	0.564249	0.734806	0.729951	0.703485	0.733753
nikC	Metal	56812	0.00661306	1	0.691982	0.687054	1.12464	0.605088	0.63478	0.635919	0.56926	0.56532	0.689255
arsM	Metal	61434	0.00715107	1	0.42206	0.43074	0.68436	0.708501	0.414264	0.49721	0.752615	1.52769	0.67968
smfY	Biocide	58286	0.00678464	1	0.902466	0.626866	0.40612	0.711336	0.788164	0.781138	0.705245	0.388715	0.663756
oxyRkp	Biocide	51604	0.00600684	1	0.570562	0.476189	1.12084	0.501675	0.584219	0.634483	0.470844	0.561306	0.615015
nikA	Metal	50956	0.00593141	1	0.572562	0.737417	0.925812	0.623178	0.494143	0.582694	0.540266	0.439041	0.614389
mntH/yfeP	Metal	50024	0.00582292	1	0.536572	0.565448	0.342472	0.49857	0.627982	0.668371	0.671146	0.627687	0.567281
smdB	Biocide	47520	0.00553145	1	0.518941	0.651842	0.269481	0.517875	0.594416	0.615146	0.703407	0.506966	0.547259
pstA	Metal	46260	0.00538478	1	0.650539	0.657165	0.440279	0.523545	0.554477	0.588534	0.592128	0.340705	0.543421
pstC	Metal	44636	0.00519574	1	0.64036	0.570362	0.352398	0.49749	0.568073	0.62491	0.543328	0.306279	0.5129
mntA/ytgA	Metal	43940	0.00511473	1	0.66199	0.666173	0.239993	0.594017	0.502641	0.520184	0.592741	0.30242	0.51002
pstB	Metal	42196	0.00491172	1	0.551295	0.588787	0.577501	0.469544	0.494568	0.538277	0.465943	0.324495	0.501301
tunR	Metal	43092	0.00501602	1	0.695072	0.545385	0.259846	0.541636	0.50519	0.552157	0.584165	0.257806	0.492657
fieF/yiip	Metal	43570	0.00507166	1	0.639452	0.520409	0.285539	0.553786	0.514537	0.600308	0.562726	0.259041	0.491975
nrsD/nreB	Metal	42944	0.00499879	1	0.527666	0.524503	0.318239	0.480749	0.50349	0.677656	0.539857	0.266914	0.479884
zitB/ybgR	Metal	41832	0.00486935	1	0.533664	0.538015	0.262474	0.439438	0.554052	0.578195	0.548841	0.382849	0.479691
emrD-3	Biocide	41914	0.0048789	1	0.534391	0.495433	0.258679	0.483314	0.397694	0.51176	0.576406	0.499556	0.469654
vceB	Biocide	41774	0.0048626	1	0.359351	0.083118	0.60115	0.32509	0.268953	0.12368	0.424086	1.58049	0.470739
mtrD	Biocide	40472	0.00471104	1	0.624001	0.553574	0.321159	0.577547	0.443581	0.442453	0.53659	0.274632	0.471692
sodA	Metal;Biocide	40070	0.00466425	1	0.472045	0.472094	0.379551	0.464414	0.614811	0.434891	0.482074	0.493072	0.476619
aioE	Metal	39086	0.00454971	1	0.0238113	0.0196535	0.74684	0.330625	0.535782	0.0876865	0.455326	1.53603	0.466969
irlS	Metal	40266	0.00468706	1	0.517669	0.518362	0.26481	0.459148	0.469924	0.617252	0.51168	0.254872	0.451715
yfeC	Metal	40416	0.00470453	1	0.577106	0.468	0.243205	0.438493	0.4661	0.642524	0.484728	0.251013	0.446396
terC	Metal	38476	0.0044787	1	0.582014	0.567086	0.241161	0.51234	0.421487	0.475001	0.51556	0.239435	0.44426
sitA	Metal;Biocide	39594	0.00460884	1	0.552568	0.514677	0.213132	0.466034	0.421487	0.585758	0.542716	0.239126	0.441937
bexA	Biocide	38566	0.00448918	1	0.510943	0.458582	0.174885	0.389081	0.449955	0.651235	0.502696	0.238817	0.422025
norA	Biocide	37284	0.00433995	1	0.553295	0.642425	0.198534	0.487769	0.356055	0.43939	0.570485	0.233723	0.435209
evgS	Biocide	36404	0.00423752	1	0.0110877	0.0131023	1.15442	0.690275	0.354355	0.0795497	0.212554	0.978117	0.436683
ideR	Metal;Biocide	34224	0.00398376	1	0.517123	0.491748	0.193863	0.421077	0.35563	0.480361	0.4443	0.193277	0.387172
znuB/yebI	Metal	32812	0.0038194	1	0.480952	0.470866	0.197075	0.405282	0.368377	0.426945	0.452876	0.214272	0.37708
modA	Metal	32606	0.00379542	1	0.445144	0.481921	0.240577	0.368291	0.341609	0.474235	0.409589	0.210104	0.371434
fabI	Biocide	32354	0.00376609	1	0.397158	0.380787	0.30656	0.348985	0.390471	0.478926	0.409181	0.231716	0.367973
smdA	Biocide	28776	0.0033496	1	0.382435	0.145354	0.410207	0.319554	0.587618	0.119755	0.283813	0.63803	0.360846
yfmO	Metal	32322	0.00376236	1	0.464411	0.405354	0.134595	0.314694	0.387921	0.508122	0.470435	0.200533	0.360758
fpvA	Metal	23916	0.00278388	1	0.0249019	0.0122835	1.79615	0.102468	0.218817	0.0760078	0.00898401	0.544479	0.348012
acrR/ybaH	Biocide	27556	0.00320759	1	0.354079	0.36359	0.203498	0.273518	0.311017	0.451069	0.355277	0.159778	0.308978
pmrA	Biocide	26574	0.00309328	1	0.0632544	0.101543	0.479694	0.341695	0.0917755	0.0459493	0.264824	1.00714	0.299484
pfr	Metal	26128	0.00304137	1	0.393886	0.37096	0.181309	0.309564	0.321639	0.345577	0.330571	0.168423	0.302741
fabK	Biocide	26088	0.00303671	1	0.0210848	0.0298897	0.47765	0.243682	0.189074	0.0279525	0.245223	1.1541	0.298583
adeL	Biocide	23280	0.00270985	1	0.0165407	0.0507716	1.7001	0.0387461	0.207345	0.0979294	0.01123	0.57875	0.337676
trgB	Metal	23952	0.00278807	1	0.307184	0.279653	0.235906	0.253672	0.266404	0.349789	0.298923	0.180773	0.271538
arsA	Metal	21164	0.00246354	1	0.21103	0.34885	0.228606	0.406497	0.227314	0.323368	0.0753432	0.0761067	0.237139
acr3	Metal	21856	0.00254409	1	0.158136	0.256724	0.239117	0.351685	0.070956	0.337153	0.0894317	0.290224	0.224178
copP	Metal	18038	0.00209967	1	0.256108	0.255086	0.0890485	0.204126	0.212018	0.262581	0.24849	0.10976	0.204652
merP	Metal	17910	0.00208477	1	0.0114512	0.00818897	0.159703	0.135004	0.211593	0.0250807	0.251756	0.823125	0.203238
pitA	Metal	15220	0.00177165	1	0.201215	0.146173	0.365829	0.274058	0.272777	0.0694983	0.0906568	0.162248	0.197807
marR	Biocide	17164	0.00199793	1	0.19249	0.198582	0.159703	0.179015	0.201821	0.267272	0.202957	0.139555	0.192674
smrA	Biocide	15080	0.00175535	1	0.00963358	0.0282519	0.569618	0.244627	0.279575	0.109704	0.0326691	0.261047	0.191891
ricR	Metal	17038	0.00198327	1	0.248474	0.248945	0.0832092	0.187521	0.179302	0.25521	0.227459	0.103122	0.191655
zraR/hydH	Metal	11296	0.00131488	1	0.0205395	0.00491338	0.693118	0.0576467	0.215842	0.0552349	0.0304231	0.229709	0.163428
aioB/aoxA	Metal	14246	0.00165827	1	0.137051	0.261638	0.0239409	0.0792473	0.322914	0.35448	0.0771808	0.0339624	0.161302
emrR	Biocide	13590	0.00158191	1	0.232296	0.198582	0.0741584	0.210066	0.134689	0.110948	0.230726	0.0950947	0.16082
actP	Metal;Biocide	12348	0.00143734	1	0.197034	0.164598	0.182476	0.197376	0.134689	0.037621	0.151707	0.177222	0.15534
blt	Biocide	12254	0.0014264	1	0.0181766	0.121197	0.135179	0.034561	0.269378	0.0401099	0.182335	0.473312	0.159281
yfeD	Metal	11966	0.00139287	1	0.203941	0.28948	0.123208	0.179285	0.135114	0.0698812	0.128226	0.112385	0.15519
arsB	Metal	11314	0.00131698	1	0.0418061	0.101543	0.147441	0.139459	0.291047	0.0141677	0.109442	0.350739	0.149456
cpxR	Biocide	11290	0.00131419	1	0.0999711	0.104819	0.407579	0.104898	0.0701063	0.0352278	0.0812645	0.26784	0.146463
arsC	Metal	10736	0.0012497	1	0.113058	0.104409	0.247	0.113538	0.120243	0.0322602	0.084123	0.273552	0.136023
arsH	Biocide	10940	0.00127344	0.75	0	0	0.176345	0.0940978	0.0395144	0.0104343	0.14354	0.503879	0.120976
czcD	Metal	9602	0.0011177	1	0.196125	0.158047	0.143353	0.130414	0.127041	0.0349406	0.0902485	0.119332	0.124938
corA	Metal	9868	0.00114866	1	0.169224	0.156819	0.162623	0.15566	0.106646	0.0542776	0.0871857	0.102659	0.124387
norB	Biocide	10674	0.00124248	1	0.0708886	0.260409	0.173134	0.199671	0.0420638	0.0313987	0.0888192	0.212574	0.13487
corR	Metal	8566	0.000997104	1	0.0167224	0.0630551	0.486993	0.0309159	0.0832777	0.0457578	0.0296064	0.203929	0.120032
norM/pmpM	Biocide	9358	0.0010893	1	0.0103606	0.0491338	0.123792	0.0927477	0.0352656	0.0110087	0.0902485	0.424684	0.104655
copB	Metal	7602	0.000884892	1	0.028719	0.129795	0.134011	0.0386111	0.254507	0.0219216	0.0735055	0.215044	0.112014
sitB	Metal;Biocide	8298	0.000965908	1	0.150502	0.123653	0.111822	0.0961228	0.126616	0.0710299	0.0647257	0.0875304	0.104
troB	Metal	8510	0.000990586	1	0.18122	0.114646	0.101019	0.154715	0.123217	0.032356	0.0794268	0.0724017	0.107375
pstS	Metal	7926	0.000922607	1	0.155228	0.113008	0.172842	0.0896426	0.133839	0.0313987	0.0628881	0.0966385	0.106936
corB	Metal	8198	0.000954268	1	0.155591	0.109732	0.218972	0.130144	0.0556601	0.0179011	0.0847356	0.0815098	0.106781
mtrA	Biocide	8094	0.000942162	1	0.0196307	0.0159685	0.553852	0.0434713	0.0917755	0.0310158	0.00918819	0.169195	0.116762
pcm	Biocide	7598	0.000884426	1	0.0119965	0.00450393	0.159703	0.0394212	0.0977239	0.017231	0.095353	0.309675	0.091951
merE	Metal	6740	0.000784553	1	0.00109059	0.000409448	0.44933	0.00540016	0.0688316	0.041833	0.00204182	0.18139	0.0937908
mmco	Metal	8270	0.000962649	1	0.00181766	0.000818897	0.0148901	0.103953	0.142337	0.00268037	0.108625	0.37158	0.0933377
cutO	Metal	7908	0.000920511	1	0.0250837	0.0777952	0.046714	0.102468	0.0837026	0.0167523	0.126797	0.264598	0.0929889
lmrS	Biocide	7526	0.000876045	1	0.163589	0.379559	0.0832092	0.0623718	0.0169955	0.0294841	0.11618	0.0419899	0.111672
amvA	Biocide	7128	0.000829717	1	0.159408	0.0450393	0.0779539	0.0980129	0.165281	0.0457578	0.0563542	0.0680792	0.0894858
arsR	Metal	8202	0.000954734	1	0.081431	0.119559	0.145981	0.150934	0.033566	0.122914	0.0189889	0.0443055	0.08971
actP/yjcG	Biocide	7010	0.000815982	1	0.142322	0.0368504	0.156492	0.0913977	0.133414	0.0243148	0.0494121	0.0940141	0.0910272
baeS	Metal;Biocide	6664	0.000775707	1	0.0225389	0.0777952	0.265686	0.0791123	0.0594841	0.0387697	0.024706	0.132145	0.0875296
gadA	Biocide	6348	0.000738923	1	0.00836122	0.00122835	0.197658	0.035236	0.178027	0.016178	0.0628881	0.199298	0.0873594
irlR	Metal	6730	0.000783389	1	0.11633	0.0863936	0.161747	0.105438	0.0722307	0.0261337	0.0590086	0.0690054	0.0870359
wtpB	Metal	6820	0.000793865	1	0.151229	0.0487244	0.116493	0.131224	0.118543	0.0207729	0.0516581	0.052333	0.0863722
arsD	Metal	8316	0.000968004	1	0.0923369	0.122016	0.084961	0.176855	0.0254932	0.141773	0.0218475	0.0159006	0.0851478
emrB	Biocide	6226	0.000724722	1	0.0172677	0.0135118	0.121164	0.0444163	0.0271927	0.0261337	0.0586003	0.249624	0.0697388
farB	Biocide	5940	0.000691431	1	0.00708886	0.00286614	0.0566407	0.0216006	0.133839	0.00564793	0.0859606	0.274015	0.0734574
cmtR	Metal	6970	0.000811326	1	0.083794	0.110142	0.0665674	0.16646	0.0182701	0.106545	0.0116384	0.0125043	0.0719901
chtS	Biocide	5604	0.00065232	1	0.0552568	0.0966298	0.0148901	0.035371	0.00339909	0.00555221	0.102091	0.2135	0.0658363
cpxA	Biocide	5402	0.000628807	1	0.00890652	0.00532283	0.321159	0.0199806	0.0484371	0.0195284	0.00306273	0.163328	0.0737156
aioA/aoxB	Metal	5144	0.000598775	1	0.0101789	0.0671495	0.209629	0.0974729	0.0356905	0.0175182	0.0175597	0.0862954	0.0676867
emrD	Biocide	5300	0.000616933	1	0.0363531	0.0687873	0.133427	0.0770873	0.0344158	0.0112959	0.068401	0.11115	0.0676146
zraS/hydG	Metal	4824	0.000561526	1	0.00236295	0.0135118	0.315903	0.00378011	0.0446131	0.0337919	0.00367528	0.120412	0.0672563
hmrR	Metal;Biocide	4958	0.000577124	1	0.0827034	0.0671495	0.0624799	0.0885626	0.0658574	0.031973	0.040428	0.0467755	0.0607412
mexT	Biocide	4836	0.000562923	1	0.00490767	0.0171968	0.348311	0.00891026	0.0565099	0.0181883	0.00408364	0.115318	0.0716782
vceR	Biocide	4522	0.000526372	1	0.109968	0.0323464	0.0811655	0.0924777	0.0548104	0.00641375	0.0363444	0.0370499	0.056322
chrR	Metal;Biocide	4450	0.000517991	1	0.0487132	0.139212	0.0653996	0.101793	0.018695	0.0133061	0.0349151	0.0439968	0.0582539
mdtN/yjcR	Biocide	4170	0.000485399	1	0.000181766	0.00409448	0.345099	0.000945028	0.052261	0.0100514	0.00163346	0.100189	0.064307
crdR	Metal	5618	0.000653949	1	0.00908828	0.00204724	0.0610201	0.0236257	0.00509864	0.0017231	0.0635006	0.313226	0.0599162
fetA/ybbL	Metal;Biocide	4062	0.000472827	1	0.048895	0.121606	0.0502175	0.068852	0.15126	0.0072753	0.0357319	0.0271699	0.0638759
ydeP	Biocide	3998	0.000465377	1	0.0219936	0.094992	0.211673	0.00769523	0.0382398	0.0174224	0.0114342	0.0827448	0.0607743
pmrB	Metal	3762	0.000437906	1	0.00272648	0.00327559	0.286999	0.0121504	0.0488619	0.0155079	0.000816728	0.0778048	0.0560178
dmeF	Metal	3618	0.000421144	1	0.014723	0.000818897	0.0864208	0.0153905	0.172929	0.0159865	0.0357319	0.0875304	0.0536913
mdrL/yfmO	Metal;Biocide	3758	0.000437441	1	0.0816128	0.0970393	0.0300721	0.0480614	0.0730805	0.0134976	0.0477786	0.028868	0.0525013
merB2	Metal;Biocide	3364	0.000391578	1	0.00781592	0.00696062	0.0750343	0.0224107	0.00892262	0.0158908	0.039203	0.126587	0.0378531
mctB	Metal	4270	0.000497039	1	0.113422	0.079433	0.0391229	0.102603	0.0182701	0.00497784	0.0479828	0.0143568	0.052521
phoB	Biocide	3164	0.000368298	0.875	0.0110877	0	0.227439	0.00216006	0.0365402	0.016178	0.00142927	0.0716298	0.045808
fptA	Metal	3638	0.000423472	0.875	0.0136324	0	0.266854	0.00931527	0.0246434	0.0185712	0.00122509	0.0776504	0.0514864
gadC/xasA	Biocide	3122	0.000363409	1	0.00163589	0.0192441	0.173134	0.0125554	0.154659	0.0150292	0.00245018	0.0441511	0.0528573
mco	Metal	3480	0.000405081	1	0.0129054	0.0323464	0.103355	0.0432013	0.0157208	0.00315901	0.0249102	0.111767	0.0434206
ctpG	Metal	3528	0.000410668	1	0.0101789	0.0749291	0.0148901	0.0176855	0.0174203	0.00890267	0.0447159	0.152831	0.0426942
pmpM	Biocide	3042	0.000354097	1	0.00981534	0.00491338	0.0324078	0.0149854	0.289773	0.0286226	0.0218475	0.0223843	0.0530936
zupT/ygiE	Metal	2830	0.000329419	1	0.0103606	0.0524094	0.137222	0.0184955	0.0246434	0.0106258	0.0138844	0.0595886	0.0409038
mdtG/yceE	Biocide	2940	0.000342223	1	0.00218119	0.00163779	0.120872	0.0283508	0.0161457	0.00382911	0.0218475	0.0995716	0.0368045
frnE	Metal;Biocide	2912	0.000338964	0.875	0.000727063	0	0.0475899	0.033751	0.00849773	0.00555221	0.0189889	0.133997	0.031138
merR1	Metal	2718	0.000316382	1	0.0058165	0.0135118	0.149777	0.0218706	0.0327163	0.0112959	0.00306273	0.0631392	0.0376487
robA	Metal;Biocide	2878	0.000335007	1	0.0230842	0.0442204	0.136054	0.0141754	0.0237936	0.00918986	0.0173555	0.0611323	0.0411257
chtR	Biocide	2684	0.000312424	1	0.0518032	0.0933542	0.0592683	0.0409062	0.00977239	0.00631803	0.029198	0.0140481	0.0380836
mexK	Biocide	2478	0.000288445	1	0.00181766	0.00655117	0.129631	0.0174155	0.0327163	0.0128275	0.00183764	0.0648373	0.0334543
nmtR	Metal	2644	0.000307768	1	0.0659809	0.035622	0.0280284	0.0463064	0.0429135	0.00545648	0.0306273	0.0192968	0.034279
czcA	Metal	2504	0.000291472	1	0.000727063	0.000409448	0.153572	0.00580517	0.0199697	0.015125	0.000612546	0.0725561	0.0335971
oprN	Biocide	2466	0.000287049	1	0.00399884	0.00614173	0.178973	0.0121504	0.018695	0.00765821	0.00183764	0.0555749	0.0356287
nrsA	Metal	2168	0.000252361	1	0.0243566	0.0708346	0.0820414	0.0116103	0.0063733	0.0104343	0.0181722	0.0304118	0.0317793
pbrT	Metal	2488	0.00028961	1	0.017813	0.0307086	0.0788298	0.032401	0.0165706	0.0114873	0.0136802	0.0517155	0.0316508
golT	Metal	2342	0.000272615	1	0.00345355	0.000818897	0.121164	0.00891026	0.0276176	0.00784967	0.00673801	0.0754892	0.0315052
mdtB/yegN	Biocide	2408	0.000280297	1	0.00127236	0.00859842	0.177805	0.00432013	0.018695	0.00612657	0.00183764	0.0645286	0.035398
corD	Metal	2334	0.000271684	0.875	0.00563473	0	0.129047	0.00999029	0.0191199	0.00890267	0.002246	0.0727104	0.0309564
dsbA	Metal	2164	0.000251895	1	0.00345355	0.000409448	0.114741	0.00283508	0.0203945	0.00660521	0.00142927	0.0808923	0.0288451
kdeA	Biocide	2208	0.000257017	1	0.014723	0.00450393	0.0437943	0.0249757	0.0339909	0.0104343	0.0189889	0.060978	0.0265486
cutE/lnt	Metal	2164	0.000251895	0.875	0.00490767	0	0.113865	0.0166055	0.0212443	0.00784967	0.00367528	0.0605148	0.0285828
ostA/lptD	Biocide	2200	0.000256086	0.875	0.0101789	0	0.112697	0.0194406	0.0182701	0.00708385	0.00632964	0.0565011	0.0288127
emmdR	Biocide	2158	0.000251197	1	0.0141777	0.0135118	0.0586844	0.0403662	0.0127466	0.0221131	0.01123	0.0234649	0.0245368
emrAsm	Biocide	2024	0.000235599	1	0.00199942	0.00450393	0.118245	0.00216006	0.022519	0.0096685	0.00122509	0.0631392	0.0279325
hoxN	Metal	1628	0.000189503	0.75	0	0	0.00846691	0.000270008	0.138088	0.00918986	0.0138844	0.0453861	0.0269107
perR	Biocide	1958	0.000227916	1	0.0181766	0.0454488	0.054013	0.0322659	0.0131715	0.0062223	0.0126593	0.0287137	0.0263339
emrCsm	Biocide	1820	0.000211853	1	0.00181766	0.00204724	0.153864	0.00243007	0.0157208	0.00660521	0.00163346	0.0364324	0.0275689
mdtC/yegO	Biocide	1766	0.000205567	1	0.000181766	0.000818897	0.125544	0.00189006	0.022519	0.00612657	0.000204182	0.0490911	0.0257969
mtrF	Biocide	1750	0.000203704	1	0.0123601	0.0921259	0.0470059	0.0180905	0.00807284	0.00488211	0.0102091	0.0257806	0.0273159
ompD/nmpC	Biocide	1728	0.000201144	0.625	0	0	0.143645	0	0.0254932	0.00411629	0.000204182	0.0413724	0.0268539
yfeA	Metal	1994	0.000232107	1	0.0445326	0.0634645	0.0192695	0.0422562	0.00297421	0.00555221	0.017968	0.0100343	0.0257565
tehB	Metal;Biocide	1728	0.000201144	1	0.0138142	0.0429921	0.062188	0.0189006	0.0169955	0.00363765	0.00530873	0.0348887	0.0248407
farR	Biocide	1706	0.000198583	1	0.0101789	0.0311181	0.0686111	0.0166055	0.00892262	0.00985995	0.00980074	0.0294855	0.0230728
ALU1-P	Metal	1600	0.000186244	1	0.0183583	0.0368504	0.0653996	0.0121504	0.0144461	0.00373338	0.0106175	0.0262437	0.0234749
copC	Metal	1694	0.000197186	1	0.0216301	0.0323464	0.0624799	0.0113403	0.0118968	0.0111044	0.0108216	0.0237737	0.0231742
mdtM/yjiO	Biocide	1678	0.000195323	0.5	0	0	0.144521	0	0.022519	0.00612657	0	0.035043	0.0260262
vceA	Biocide	1592	0.000185313	1	0.00490767	0.015559	0.0648156	0.00216006	0.0152959	0.00842404	0.00592128	0.0524874	0.0211964
klaB/telA/kilB	Metal	1476	0.00017181	1	0.0212666	0.05937	0.0341596	0.00864025	0.0144461	0.00564793	0.02246	0.0142025	0.0225241
cadD	Metal	1672	0.000194625	1	0.0390796	0.067559	0.00437943	0.033481	0.00297421	0.0034462	0.0173555	0.0100343	0.0222887
vcmA	Biocide	1588	0.000184847	0.875	0.00418061	0	0.0502175	0.0630469	0.00552352	0.000574366	0.00306273	0.0151287	0.0177168
cnrA	Metal	1616	0.000188107	0.875	0.000363531	0	0.0980993	0.00297009	0.0165706	0.0128275	0.000204182	0.0422986	0.0216667
troR	Metal	1494	0.000173905	1	0.0219936	0.0745196	0.0128463	0.0259208	0.00382398	0.00545648	0.02246	0.00493999	0.0214951
soxS	Metal;Biocide	1580	0.000183916	1	0.0225389	0.0343937	0.0633558	0.0166055	0.0118968	0.0027761	0.0136802	0.0182162	0.0229329
ycnK	Metal	1458	0.000169715	1	0.00545297	0.015559	0.0835012	0.00553516	0.0118968	0.00248892	0.00408364	0.0401374	0.0210819
pmrC	Metal	1530	0.000178096	1	0.0149048	0.00204724	0.0735745	0.00378011	0.0174203	0.00296756	0.00204182	0.0487824	0.0206898
bfrA	Metal	1462	0.000170181	0.875	0.00181766	0	0.0878806	0.00715521	0.0203945	0.00660521	0.00245018	0.0367412	0.0203806
lde	Biocide	1502	0.000174837	1	0.0058165	0.0597795	0.0332837	0.0190356	0.0118968	0.00392483	0.00980074	0.0310293	0.0218209
adeT1	Biocide	1440	0.00016762	0.5	0	0	0.0884646	0	0.022519	0.0155079	0	0.0311837	0.0197094
adeF	Biocide	1352	0.000157376	1	0.00127236	0.0131023	0.0972234	0.00148504	0.0131715	0.00938131	0.00245018	0.0234649	0.0201939
zntA/yhhO	Metal	1306	0.000152022	0.875	0.000363531	0.00163779	0.0966395	0.000945028	0.0152959	0.00574366	0	0.0328818	0.0191884
mexD	Biocide	1324	0.000154117	1	0.000545297	0.00450393	0.0989752	0.00148504	0.0093475	0.00612657	0.002246	0.0310293	0.0192824
copF	Metal	1392	0.000162032	0.875	0.00472591	0	0.0747423	0.00459013	0.0208194	0.00765821	0.000408364	0.0384393	0.018923
comR/ycfQ	Metal	1252	0.000145736	0.625	0	0	0.102187	0.00175505	0.0106222	0.00440347	0	0.0296399	0.0185759
mdtA/yegM	Biocide	1274	0.000148297	0.75	0	0	0.0837932	0.00229507	0.0127466	0.00134019	0.000612546	0.0441511	0.0181173
kpnO	Biocide	1264	0.000147133	0.5	0	0	0.085253	0	0.0169955	0.00306329	0	0.0413724	0.0183355
silP	Metal	1632	0.000189969	1	0.000363531	0.000818897	0.0169338	0.00256508	0.00679818	0.00536075	0.0402239	0.0719386	0.0181253
vmeF	Biocide	1254	0.000145969	1	0.00672533	0.0298897	0.0534291	0.0113403	0.0114719	0.00555221	0.0057171	0.0211493	0.0181594
adeH	Biocide	1202	0.000139916	1	0.00309002	0.0147401	0.0604362	0.00148504	0.00594841	0.00890267	0.00183764	0.0330362	0.0161845
czcB	Metal	1356	0.000157842	0.75	0.000181766	0	0.07737	0.000405012	0.0161457	0.0120617	0	0.0378218	0.0179982
acrA	Biocide	1198	0.00013945	0.75	0	0	0.0934279	0.000270008	0.0157208	0.00363765	0.000204182	0.0310293	0.0180362
cusS	Metal	1142	0.000132932	0.625	0	0	0.0934279	0.00121504	0.0165706	0.0034462	0	0.0257806	0.017555
vcrM	Biocide	1194	0.000138985	1	0.00817945	0.000409448	0.0429185	0.0265958	0.00679818	0.00143592	0.000612546	0.0267068	0.0142071
chrA	Metal	1278	0.000148762	0.75	0.00163589	0	0.0718227	0.00931527	0.018695	0.00890267	0	0.0274787	0.0172313
bmr	Biocide	1136	0.000132233	0.75	0	0	0.125836	0.000540016	0.0118968	0.00229746	0.00142927	0.0114237	0.0191779
zntR/YhdM	Metal	1250	0.000145503	1	0.0185401	0.0307086	0.0280284	0.0238957	0.00382398	0.00440347	0.0122509	0.00926248	0.0163642
sugE	Biocide	1132	0.000131768	1	0.00181766	0.0286614	0.0604362	0.00162005	0.0123217	0.00660521	0.00632964	0.0213037	0.0173869
bltD	Biocide	1130	0.000131535	1	0.0210848	0.0262047	0.0332837	0.0168755	0.00212443	0.00258465	0.0102091	0.00987997	0.0152809
nreB	Metal	1142	0.000132932	0.75	0	0.00204724	0.0764941	0	0.0123217	0.00698812	0.000408364	0.0308749	0.0161418
copD	Metal	1136	0.000132233	0.75	0	0	0.07737	0.000270008	0.0123217	0.00641375	0.000204182	0.0314924	0.016009
csoR	Metal	1202	0.000139916	1	0.0289007	0.0442204	0.00905083	0.0199806	0.00127466	0.00459493	0.0149053	0.00478561	0.0159641
sodB	Metal;Biocide	1126	0.000131069	0.875	0.00109059	0	0.0613121	0.00864025	0.0152959	0.00516929	0.000612546	0.0293312	0.0151815
tolC	Biocide	1112	0.00012944	0.625	0	0	0.0744504	0	0.0191199	0.00335047	0.000204182	0.0339624	0.0163859
cusA/ybdE	Metal	1064	0.000123852	0.625	0	0	0.0864208	0.000405012	0.0123217	0.00564793	0	0.0223843	0.0158975
ziaA	Metal	1442	0.000167852	0.875	0.0145413	0	0.0350355	0.0411762	0.00594841	0.00229746	0.00204182	0.0259349	0.0158719
nfsA	Metal	1276	0.00014853	1	0.000545297	0.000409448	0.0505095	0.0233557	0.0114719	0.00181883	0.00326691	0.0348887	0.0157833
chrA1	Metal	1310	0.000152487	0.75	0	0	0.0499255	0.0394212	0.00977239	0.00248892	0.000816728	0.0214581	0.0154854
yqjH	Metal	1064	0.000123852	0.75	0	0	0.0811655	0.00283508	0.0093475	0.00392483	0.000204182	0.0260893	0.0154458
phoR	Biocide	1108	0.000128974	0.75	0.000181766	0	0.0782459	0.00202506	0.0106222	0.00258465	0	0.0336537	0.0159141
sh-fabI	Biocide	1106	0.000128741	1	0.00363531	0.00573228	0.0145981	0.0494115	0.000849773	0.00114873	0.00612546	0.0091081	0.0113262
bepE	Biocide	1084	0.00012618	0.875	0.013996	0	0.00262766	0.0465764	0.000424886	0.00162737	0.00265437	0.01235	0.0100321
fbpB	Metal	966	0.000112445	1	0.00708886	0.0720629	0.00379551	0.0135004	0.000424886	0.00440347	0.0110258	0.00833623	0.0150798
pbrB/pbrC	Metal	1184	0.000137821	1	0.00381708	0.000409448	0.0458381	0.0193056	0.0161457	0.00306329	0.00183764	0.0294855	0.0149878
perO	Metal	1076	0.000125249	1	0.00381708	0.000818897	0.0528452	0.0180905	0.0212443	0.00210601	0.000408364	0.0194512	0.0148477
adeG	Biocide	1082	0.000125948	1	0.00272648	0.0196535	0.061896	0.00121504	0.00467375	0.0089984	0.00245018	0.0216124	0.0154032
mdfA/cmr	Biocide	1040	0.000121059	0.5	0	0	0.0867128	0	0.0169955	0.00306329	0	0.0233106	0.0162603
fetB/ybbM	Metal;Biocide	1014	0.000118032	1	0.00436238	0.0282519	0.0595603	0.0033751	0.00552352	0.00430775	0.00918819	0.0126587	0.0159035
cutC	Metal	1176	0.000136889	1	0.00363531	0.000409448	0.046422	0.0261908	0.0101973	0.00191455	0.00204182	0.0246999	0.0144389
acrB	Biocide	998	0.00011617	0.625	0	0	0.0712388	0.000135004	0.0135964	0.00210601	0	0.0308749	0.0147439
czcC	Metal	1138	0.000132466	0.875	0.000181766	0	0.0589764	0.000270008	0.00849773	0.0165609	0.000204182	0.0262437	0.0138668
arsP	Metal	926	0.000107789	1	0.0207213	0.0528188	0.00583925	0.0124204	0.000424886	0.00229746	0.0147011	0.00169812	0.0138652
yddG/emrE	Biocide	996	0.000115937	0.875	0.00109059	0	0.0674433	0.00594017	0.00552352	0.00201028	0.000612546	0.0277874	0.013801
qacA	Biocide	986	0.000114773	0.875	0.000545297	0.000818897	0.0610201	0.0251107	0	9.57277e-05	0.0108216	0.00602061	0.0130541
mdtB	Metal	1076	0.000125249	1	0.000363531	0.00368504	0.0531371	0.0033751	0.00212443	0.00593512	0.00183764	0.0376674	0.0135157
adeK	Biocide	976	0.000113609	0.875	0.0058165	0	0.0391229	0.0114753	0.0063733	0.00239319	0.002246	0.0287137	0.0120176
cueO	Metal	790	9.2e-05	0.625	0	0	0.0782459	0	0.0144461	0.00124446	0.000204182	0.0121956	0.013292
dsbC	Metal	946	0.000110117	1	0.00163589	0.00122835	0.0569326	0.00594017	0.0123217	0.0027761	0.000408364	0.0250087	0.0132815
bcrA	Biocide	962	0.000111979	1	0.0176313	0.0380787	0.00729906	0.0162005	0.00297421	0.00421202	0.0138844	0.00416811	0.013056
smeF	Biocide	946	0.000110117	0.625	0	0	0.0671513	0.00108003	0.011047	0.00516929	0	0.0239281	0.013547
czcR	Metal	1016	0.000118265	1	0.0190854	0.0266141	0.0137222	0.0171455	0.00339909	0.00670094	0.00837146	0.00694686	0.0127482
mexJ	Biocide	944	0.000109884	1	0.00109059	0.00368504	0.0578085	0.00607518	0.0131715	0.00382911	0.000612546	0.0216124	0.0134856
G2alt	Metal	1006	0.000117101	1	0.0161771	0.00818897	0.0356194	0.00931527	0.00169955	0.00392483	0.00898401	0.0175987	0.0126885
fbpA	Metal	808	9.41e-05	1	0.0136324	0.0565039	0.00116785	0.00580517	0.000424886	0.00239319	0.0124551	0.00879935	0.0126477
mdtC	Metal	1004	0.000116868	0.75	0	0	0.0516773	0.000810024	0.00594841	0.00765821	0.000408364	0.0344255	0.012616
zur/yjbK	Metal	844	9.82e-05	0.75	0	0	0.0548889	0.00135004	0.018695	0.00325474	0.000204182	0.0223843	0.0125971
corS	Metal	904	0.000105228	1	0.000727063	0.00368504	0.0531371	0.000270008	0.0123217	0.00756249	0.000612546	0.0222299	0.0125682
gadX	Biocide	942	0.000109651	0.5	0	0	0.0878806	0	0.0093475	0.0044992	0	0.0155918	0.0146649
oprM/oprK	Biocide	930	0.000108254	1	0.00163589	0.000409448	0.0505095	0.0103953	0.00594841	0.00373338	0.00122509	0.0225387	0.0120495
bepC	Biocide	924	0.000107556	0.875	0.00309002	0	0.0341596	0.00175505	0.0101973	0.0079454	0.000612546	0.0316468	0.0111758
adeE	Biocide	900	0.000104762	0.625	0	0	0.054013	0	0.014871	0.00689239	0.000204182	0.0242368	0.0125272
emrY	Biocide	896	0.000104297	0.75	0	0	0.0913842	0.00270008	0.00892262	0.00258465	0.000612546	0.00987997	0.0145105
vpoC	Biocide	890	0.000103598	1	0.000363531	0.00491338	0.046714	0.00310509	0.0135964	0.00469066	0.000816728	0.0251631	0.0124203
smtB/ziaR	Metal	888	0.000103365	1	0.000545297	0.00696062	0.0426265	0.00702021	0.0106222	0.00497784	0.00142927	0.0219212	0.0120129
ibpA	Biocide	880	0.000102434	0.625	0	0	0.0551809	0.000945028	0.00892262	0.00392483	0	0.0280962	0.0121337
mdtK/ydhE	Biocide	852	9.92e-05	0.75	0.000545297	0	0.054013	0.00540016	0.00807284	0.00134019	0	0.0254718	0.0118554
emrRsm	Biocide	850	9.89e-05	1	0.00981534	0.0188346	0.0435024	0.00405012	0.00382398	0.00210601	0.00857565	0.0112693	0.0127472
abeM	Biocide	834	9.71e-05	0.625	0	0	0.0560568	0.000270008	0.00764796	0.00287183	0	0.0270156	0.0117328
abeS	Biocide	832	9.68e-05	1	0.000908828	0.000409448	0.0534291	0.00270008	0.0118968	0.00392483	0.000204182	0.0211493	0.0118278
smvA/emrB	Biocide	824	9.59e-05	0.875	0.000181766	0	0.0440863	0.0144454	0.00552352	0.00220174	0.000408364	0.0177531	0.010575
gesB	Metal;Biocide	804	9.36e-05	0.875	0.000181766	0.00286614	0.0449622	0.000540016	0.0140213	0.00296756	0	0.0265524	0.0115114
cuiD	Metal;Biocide	802	9.34e-05	0.625	0	0	0.0525532	0	0.00594841	0.00287183	0.000204182	0.0271699	0.0110934
gesC	Metal;Biocide	800	9.31e-05	0.625	0	0	0.0534291	0.000270008	0.0118968	0.00268037	0	0.0245456	0.0116027
actS	Metal;Biocide	800	9.31e-05	0.875	0.00199942	0	0.0338676	0.00999029	0.0101973	0.00382911	0.00102091	0.0200687	0.0101217
actA	Metal;Biocide	794	9.24e-05	1	0.000727063	0.000409448	0.0224811	0.0180905	0.00722307	0.00114873	0.00714637	0.0180618	0.00941102
ttgR	Biocide	780	9.08e-05	1	0.00218119	0.00163779	0.0344515	0.0164705	0.00467375	0.00229746	0.000816728	0.0146656	0.00964932
dsbB	Metal	800	9.31e-05	0.875	0.00145413	0	0.0499255	0.00135004	0.0063733	0.00210601	0.000408364	0.0265524	0.0110212
ctpC	Metal	1036	0.000120593	0.75	0.0141777	0	0.00408747	0.0369911	0.00977239	0	0.00898401	0.0131218	0.0108918
copZ	Metal	886	0.000103133	1	0.0187219	0.0184252	0.00262766	0.0121504	0.00169955	0.000765821	0.0163346	0.016055	0.0108475
ttgV	Biocide	774	9.01e-05	0.625	0	0	0.061604	0	0.00254932	0.00181883	0.000204182	0.0231562	0.0111666
mntP/yebN	Metal;Biocide	772	8.99e-05	0.875	0.00127236	0	0.0481738	0.00661519	0.00679818	0.00124446	0.000204182	0.0208406	0.0106436
emrA	Biocide	770	8.96e-05	0.875	0.00109059	0	0.0437943	0.000810024	0.00977239	0.00153164	0.000204182	0.0282505	0.0106817
actR	Metal;Biocide	768	8.94e-05	0.875	0.00181766	0	0.0481738	0.00432013	0.00679818	0.00392483	0.000408364	0.0182162	0.0104574
nczA	Metal	780	9.08e-05	0.5	0	0	0.0534291	0	0.00509864	0.00679666	0	0.0191424	0.0105584
acrD/yffA	Biocide	766	8.92e-05	0.5	0	0	0.0715308	0	0.0101973	0.00201028	0	0.0143568	0.0122619
mexB	Biocide	766	8.92e-05	0.75	0	0.00245669	0.0344515	0	0.0152959	0.0034462	0.000408364	0.0285593	0.0105773
cusB	Metal	686	7.99e-05	0.625	0	0	0.0545969	0.000810024	0.011047	0.00325474	0	0.0138937	0.0104503
cusC/ylcB	Metal	640	7.45e-05	0.5	0	0	0.0598523	0	0.0106222	0.00181883	0	0.0109606	0.0104067
terD	Metal	792	9.22e-05	0.875	0.000181766	0	0.0376631	0.000810024	0.00722307	0.0017231	0.000204182	0.0345799	0.0102981
adeI	Biocide	762	8.87e-05	0.875	0.000181766	0	0.0256927	0.00567017	0.0195448	0.0027761	0.00183764	0.0256262	0.0101662
tehA	Metal;Biocide	760	8.85e-05	0.875	0.00363531	0	0.0481738	0.00513015	0.00679818	0.00258465	0.00102091	0.0168268	0.0105212
adeJ	Biocide	758	8.82e-05	0.875	0.000545297	0	0.0432104	0.00216006	0.0174203	0.00181883	0.000408364	0.0231562	0.0110899
mdtF/yhiV	Biocide	744	8.66e-05	0.5	0	0	0.0653996	0	0.00764796	0.00134019	0	0.0179075	0.0115369
dpr/dps	Metal;Biocide	726	8.45e-05	1	0.0189036	0.0253858	0.00175177	0.0144454	0.000424886	0.0017231	0.01123	0.00154375	0.00942605
vmeC	Biocide	724	8.43e-05	1	0.00618003	0.000409448	0.0271525	0.0121504	0.00297421	0.00650948	0.000816728	0.0100343	0.00827839
acrF/envD	Biocide	706	8.22e-05	0.625	0	0	0.0645237	0.000135004	0.011047	0.00229746	0	0.0125043	0.0113134
yieF	Metal;Biocide	680	7.92e-05	1	0.00490767	0.000409448	0.0394149	0.00729021	0.00552352	0.00258465	0.00122509	0.0118868	0.00915529
marA	Biocide	680	7.92e-05	0.875	0.0058165	0	0.0262766	0.00985529	0.00254932	0.000957277	0.000204182	0.0197599	0.00817739
cueP	Metal	580	6.75e-05	1	0.00436238	0.0429921	0.00437943	0.00202506	0.00297421	0.00325474	0.0079631	0.0078731	0.00947801
yhcN	Metal;Biocide	676	7.87e-05	0.625	0	0	0.0408747	0	0.00807284	0.001053	0.000204182	0.0257806	0.00949816
acrE/envC	Biocide	664	7.73e-05	0.75	0.000181766	0	0.0598523	0.00135004	0.00509864	0.00335047	0	0.0106518	0.0100606
silA	Metal	808	9.41e-05	0.875	0.011633	0	0.0259846	0.00432013	0.00552352	0.0096685	0.002246	0.0145112	0.00923588
mdtA	Metal	676	7.87e-05	1	0.000363531	0.00327559	0.0446702	0.0035101	0.00254932	0.00497784	0.000612546	0.013585	0.00919301
mexI	Metal;Biocide	658	7.66e-05	1	0.000363531	0.00327559	0.0478818	0.00135004	0.00594841	0.00248892	0.00102091	0.0154375	0.00972083
corR/coaR	Metal	578	6.73e-05	1	0.00418061	0.0409448	0.00321159	0.0105303	0.000849773	0.00134019	0.00755474	0.00370499	0.00903963
copY/tcrY	Metal	776	9.03e-05	1	0.0323543	0.00696062	0.00437943	0.0148504	0.000424886	0.000382911	0.00837146	0.00339624	0.00889003
cop-unnamed	Metal	690	8.03e-05	0.625	0	0	0.0300721	0.00148504	0.0135964	0.00784967	0	0.0180618	0.00888313
znuA/yebL	Metal	632	7.36e-05	0.875	0.00163589	0	0.0452542	0.000945028	0.00297421	0.00201028	0.000408364	0.0177531	0.00887262
rcnR/yohL	Metal	554	6.45e-05	0.625	0	0	0.0452542	0.000135004	0.0101973	0.00143592	0	0.0126587	0.00871013
cueA	Metal	592	6.89e-05	0.875	0.000727063	0	0.0108026	0.00864025	0.0344158	0.0034462	0.000408364	0.011115	0.00869441
cusR/ylcA	Metal	590	6.87e-05	0.875	0.00363531	0	0.0443783	0.00243007	0.00424886	0.00248892	0.000204182	0.0104975	0.00848539
zipB	Metal	590	6.87e-05	1	0.00254472	0.0143307	0.0254007	0.00553516	0.00467375	0.00430775	0.00510455	0.00571186	0.00845115
soxR	Biocide	646	7.52e-05	0.625	0	0	0.0516773	0	0.0093475	0.00191455	0.000204182	0.0159006	0.00988052
pbrA	Metal	692	8.06e-05	1	0.000363531	0.000409448	0.0262766	0.00378011	0.00594841	0.0062223	0.000204182	0.0223843	0.00819861
mdtE/yhiU	Biocide	630	7.33e-05	0.75	0.000363531	0	0.0548889	0.00270008	0.00977239	0.00153164	0	0.0101887	0.00993066
czrB	Metal	556	6.47e-05	1	0.000545297	0.00368504	0.0324078	0.000405012	0.00892262	0.00258465	0.000816728	0.0154375	0.00810058
bhsA/ycfr/comC	Metal	506	5.89e-05	0.5	0	0	0.0470059	0	0.00594841	0.00143592	0	0.0097256	0.00801448
hefC	Biocide	608	7.08e-05	1	0.000545297	0.011874	0.0110946	0.0112053	0.00424886	0.00488211	0.000204182	0.0137393	0.00722421
cutF/nlpE	Metal	496	5.77e-05	0.625	0	0	0.0455461	0.000270008	0.00509864	0.000861549	0	0.0106518	0.00780352
czrA	Metal	612	7.12e-05	0.875	0.00181766	0	0.0315319	0.00931527	0.00254932	0.00229746	0.000408364	0.0134306	0.00766882
modE	Metal	592	6.89e-05	0.875	0.00127236	0	0.0274445	0.00405012	0.00424886	0.00114873	0.00102091	0.0213037	0.00756114
nikR	Metal	500	5.82e-05	0.625	0	0	0.0379551	0	0.00722307	0.00239319	0.000204182	0.0118868	0.0074578
kmrA	Biocide	590	6.87e-05	1	0.000908828	0.00368504	0.0315319	0.00837025	0.00467375	0.00134019	0.000612546	0.0128131	0.00799195
gesA	Metal;Biocide	488	5.68e-05	0.5	0	0	0.0326998	0	0.0123217	0.00210601	0	0.0125043	0.00745398
zinT/yodA	Metal	488	5.68e-05	1	0.00418061	0.00859842	0.0236489	0.00837025	0.00679818	0.000382911	0.000204182	0.00555749	0.00721762
mepA	Biocide	486	5.66e-05	1	0.00163589	0.0106457	0.00583925	0.0180905	0.00127466	0.000957277	0.000612546	0.00586623	0.00561526
cueR/ybbI	Metal	554	6.45e-05	0.875	0.00145413	0	0.0291962	0.00958528	0.00339909	0.00134019	0.000408364	0.0114237	0.00710087
mexW	Biocide	484	5.63e-05	0.875	0.000908828	0.00532283	0.0341596	0	0.00169955	0.00191455	0.000612546	0.01235	0.00712098
mexV	Biocide	474	5.52e-05	1	0.000363531	0.00245669	0.03124	0.00175505	0.00297421	0.00268037	0.000204182	0.0112693	0.00661792
mexF	Biocide	456	5.31e-05	1	0.00199942	0.00245669	0.0186856	0.00391511	0.00467375	0.001053	0.000408364	0.0145112	0.00596289
ctpD	Metal	392	4.56e-05	1	0.00418061	0.0217008	0.00379551	0.0067502	0.0101973	0.000957277	0.002246	0.0018525	0.00646002
zevB	Metal	462	5.38e-05	0.875	0.00254472	0	0.0280284	0.00297009	0.00127466	0.000670094	0.000408364	0.0134306	0.00616586
merR	Metal	430	5.01e-05	0.875	0	0.00163779	0.0283203	0.00378011	0.00382398	0.000765821	0.000612546	0.0101887	0.00614116
emrK	Biocide	444	5.17e-05	0.5	0	0	0.0379551	0	0.00594841	0.00153164	0	0.00957122	0.0068758
copG	Metal	456	5.31e-05	0.75	0	0	0.023065	0.00067502	0.0063733	0.00229746	0.000612546	0.0157462	0.00609619
qacR	Biocide	430	5.01e-05	0.875	0.000181766	0	0.0160579	0.00648019	0.00467375	0.000861549	0.00449201	0.0106518	0.00542488
tolCsm	Biocide	424	4.94e-05	0.875	0.000545297	0	0.0303641	0.00607518	0.000849773	9.57277e-05	0.000204182	0.00864498	0.0058474
pmrG	Metal	362	4.21e-05	0.5	0	0	0.0335757	0	0.0063733	0.000574366	0	0.00694686	0.00593377
fabV	Biocide	418	4.87e-05	1	0.000363531	0.00286614	0.023065	0.000135004	0.00127466	0.000191455	0.00653383	0.0128131	0.00590534
mmR	Biocide	416	4.84e-05	1	0.00254472	0.0212913	0.00846691	0.00459013	0.000849773	0.00258465	0.00347109	0.00509436	0.00611162
mexC	Biocide	412	4.8e-05	0.75	0	0	0.030656	0.00121504	0.00339909	0.00162737	0.000204182	0.0101887	0.00591131
ykkD	Biocide	410	4.77e-05	0.875	0.00999711	0.0212913	0.00116785	0.00634519	0	0.000957277	0.00735055	0.000154375	0.00590796
copM	Metal	466	5.42e-05	0.75	0	0	0.0221891	0.00243007	0.00297421	0.00382911	0.000612546	0.0137393	0.0057218
ydeO	Biocide	406	4.73e-05	0.5	0	0	0.0402908	0	0.0063733	0.000382911	0	0.00710123	0.00676853
abuO	Biocide	402	4.68e-05	0.75	0.000545297	0	0.0195615	0.00796523	0.00382398	0.00162737	0	0.00710123	0.00507807
silS	Metal	420	4.89e-05	1	0.0058165	0.0131023	0.00525532	0.00594017	0.000424886	0.00114873	0.00592128	0.00648373	0.00551162
terA	Metal	392	4.56e-05	0.625	0	0	0.0207293	0.00121504	0.00764796	0.00153164	0	0.0126587	0.00547283
pdrM	Biocide	402	4.68e-05	0.625	0.00890652	0	0.000291962	0.0149854	0	0	0.00285855	0.00401374	0.00388203
mexY	Biocide	390	4.54e-05	0.875	0.000908828	0.00245669	0.03124	0	0.00254932	0.000957277	0.000408364	0.0091081	0.00595357
zraP	Metal	326	3.79e-05	0.5	0	0	0.0300721	0	0.00339909	0.000382911	0	0.00740998	0.00515801
terE	Metal	378	4.4e-05	0.625	0	0	0.0218972	0.00553516	0.00424886	0.000478638	0	0.00895373	0.0051392
oqxA	Biocide	386	4.49e-05	0.875	0.00599827	0	0.0128463	0.00999029	0.00424886	0.000382911	0.000204182	0.00416811	0.00472987
dpsA	Metal;Biocide	378	4.4e-05	0.875	0.00109059	0	0.0131383	0.00634519	0.00339909	0.00268037	0.000408364	0.00818185	0.00440547
terZ	Metal	390	4.54e-05	0.75	0	0	0.0128463	0.00256508	0.00594841	0.00162737	0.000816728	0.0149743	0.00484728
gadW/yhiW	Biocide	356	4.14e-05	0.75	0	0.00163779	0.03124	0	0.00424886	0.00153164	0.000204182	0.00617498	0.00562968
adeN	Biocide	354	4.12e-05	0.5	0	0	0.023065	0	0.00892262	0.00134019	0	0.0097256	0.00538168
cmeR	Biocide	350	4.07e-05	0.875	0.00672533	0	0.00817494	0.00864025	0.000424886	0.000765821	0.000816728	0.00509436	0.00383029
chrB	Metal;Biocide	346	4.03e-05	0.5	0	0	0.0221891	0	0.00679818	0.00181883	0	0.00957122	0.00504717
kmtR	Metal	310	3.61e-05	0.75	0.000181766	0	0.0256927	0.00108003	0.00297421	0.00114873	0	0.00602061	0.00463725
cznA	Metal	320	3.72e-05	0.5	0	0	0.0245248	0	0.00212443	0.001053	0	0.00926248	0.00462059
golS	Metal	358	4.17e-05	1	0.000727063	0.000818897	0.0128463	0.0033751	0.00467375	0.00162737	0.000408364	0.0114237	0.00448758
oprJ	Biocide	334	3.89e-05	0.625	0	0	0.0242329	0.000540016	0.00254932	0.00143592	0	0.0091081	0.00473328
sdeX	Biocide	330	3.84e-05	0.75	0	0.000409448	0.0207293	0.00162005	0.00339909	0.0027761	0	0.00679248	0.00446581
troC	Metal	482	5.61e-05	0.5	0.00109059	0	0	0.0238957	0	0	0.00490037	0.00524874	0.00439193
ykkC	Biocide	322	3.75e-05	0.875	0.00890652	0.0171968	0.00291962	0.00270008	0	0.001053	0.00469619	0.000926248	0.00479981
nccA	Metal	306	3.56e-05	0.625	0	0	0.0178097	0.000135004	0.00382398	0.00248892	0	0.00864498	0.00411282
mtrE	Biocide	314	3.66e-05	0.75	0.00454414	0	0	0.0121504	0.000424886	0.000287183	0.00102091	0.00509436	0.00294023
farA	Biocide	304	3.54e-05	0.875	0.00381708	0	0.000291962	0.0108003	0.000424886	9.57277e-05	0.00142927	0.00632936	0.00289858
czcP	Metal	328	3.82e-05	0.75	0.000181766	0	0.0160579	0.000135004	0.000849773	0.00430775	0	0.00926248	0.00384934
mtrR	Biocide	302	3.52e-05	0.875	0.00145413	0	0.00379551	0.00850525	0.000849773	0.00162737	0.00122509	0.00648373	0.00299261
ibpB	Biocide	298	3.47e-05	0.5	0	0	0.0271525	0	0.00467375	0.000478638	0	0.00617498	0.00480998
vmeD	Biocide	294	3.42e-05	0.875	0.00727063	0	0.00963476	0.00459013	0.00127466	0.000287183	0.00102091	0.00447686	0.00356939
troD	Metal	438	5.1e-05	0.75	0.000727063	0	0	0.0244357	0.000424886	0.00181883	0.00163346	0.000926248	0.00374577
vceC	Biocide	292	3.4e-05	0.875	0.000908828	0	0.00846691	0.00931527	0.000424886	0.000670094	0.00102091	0.00463124	0.00317977
ygiW	Metal;Biocide	280	3.26e-05	0.5	0	0	0.0198534	0	0.00509864	0.000478638	0	0.0084906	0.00424016
PA0320	Metal;Biocide	274	3.19e-05	0.625	0.00127236	0	0.0119705	0	0.00509864	0.000957277	0	0.0103431	0.00370523
vmeE	Biocide	268	3.12e-05	0.75	0.00127236	0	0.00759102	0.0117453	0.000849773	0	0.000408364	0.00154375	0.00292633
acrD	Metal	318	3.7e-05	0.75	0	0.000409448	0.00350355	0	0.00254932	0.00134019	0.00102091	0.0186793	0.00343784
emhC	Biocide	260	3.03e-05	0.5	0	0	0.0198534	0	0.00169955	0.00239319	0	0.00509436	0.00363007
mexX	Biocide	250	2.91e-05	0.75	0	0.000409448	0.0227731	0	0.000849773	0.000861549	0.000204182	0.00524874	0.00379334
qacE	Biocide	248	2.89e-05	0.5	0	0	0.023357	0	0.00339909	0.000478638	0	0.00478561	0.00400254
sitD	Metal;Biocide	240	2.79e-05	0.875	0.000545297	0	0.0160579	0.000945028	0.000849773	0.001053	0.000204182	0.00632936	0.00324807
eefA	Biocide	230	2.68e-05	0.625	0.00472591	0	0	0.00607518	0	0.00306329	0.00163346	0.000617498	0.00201442
triC	Biocide	228	2.65e-05	0.375	0.00472591	0	0	0.00877526	0	0.00220174	0	0	0.00196286
cadX	Metal	250	2.91e-05	0.875	0.0063618	0.00532283	0.000291962	0.00526515	0.000849773	0	0.00551292	0.001235	0.00310493
nia	Metal	178	2.07e-05	0.5	0	0	0.00729906	0	0.0118968	0.000670094	0	0.00447686	0.00304285
vexC	Biocide	224	2.61e-05	0.625	0	0	0.00788298	0.00121504	0.00127466	0.00459493	0	0.00385936	0.00235337
pcoB	Metal	192	2.23e-05	0.5	0	0	0.0183936	0	0.00169955	0.000670094	0	0.00339624	0.00301994
kpnE	Biocide	220	2.56e-05	0.875	0.00218119	0.0204724	0.00175177	0.000270008	0	0.00124446	0.00265437	0.00216124	0.00384193
vmrA	Biocide	220	2.56e-05	0.5	0.00490767	0	0	0.00553516	0	0	0.000816728	0.00586623	0.00214072
gadE/yhiE	Biocide	218	2.54e-05	0.5	0	0	0.0189775	0	0.00467375	0.000574366	0	0.00416811	0.00354922
ydeI	Biocide	216	2.51e-05	0.5	0	0	0.015766	0	0.00382398	0.000287183	0	0.00648373	0.00329511
tupA	Metal	288	3.35e-05	0.75	0.00563473	0	0.00496336	0.00432013	0	0.00335047	0.00183764	0.00308749	0.00289923
vexH	Biocide	210	2.44e-05	0.625	0	0	0.000583925	0.00270008	0	0.00306329	0.000408364	0.00756435	0.00179
asr	Biocide	206	2.4e-05	0.625	0	0	0.0160579	0	0.00254932	9.57277e-05	0.000408364	0.00602061	0.00314149
vexD	Biocide	206	2.4e-05	0.75	0.00127236	0	0.00262766	0.00540016	0.00382398	0.00181883	0	0.00293312	0.00223451
pbrR	Metal	212	2.47e-05	0.5	0	0	0.0108026	0	0.000849773	0.00124446	0	0.00833623	0.00265413
cadR	Metal	176	2.05e-05	0.875	0.000181766	0.00163779	0.0105106	0.000810024	0.00297421	0.000765821	0	0.00401374	0.00261175
ttgW	Biocide	200	2.33e-05	0.75	0	0.000409448	0.0169338	0.00108003	0.00339909	0.000287183	0	0.00339624	0.00318823
cueR	Metal	190	2.21e-05	0.875	0.00508944	0.00777952	0.000875887	0.00256508	0	0.000574366	0.00245018	0.001235	0.00257118
cnrH	Metal	154	1.79e-05	0.5	0	0	0.0110946	0	0.00339909	9.57277e-05	0	0.00463124	0.00240258
ttgT	Biocide	200	2.33e-05	0.5	0	0	0.0204374	0	0.000849773	0.000478638	0	0.00355062	0.00316455
mtrC	Biocide	196	2.28e-05	0.625	0.00163589	0	0	0.00850525	0.000424886	0	0.00142927	0.00277874	0.00184676
cmeC	Metal;Biocide	192	2.23e-05	0.625	0.00109059	0.000409448	0	0.00999029	0	0.000574366	0	0.00138937	0.00168176
tcrA	Metal	120	1.4e-05	0.625	0.00127236	0.0102362	0.00350355	0	0	0	0.00142927	0.00138937	0.00222885
nccB	Metal	182	2.12e-05	0.625	0	0	0.00846691	0.000270008	0.00254932	0.00296756	0	0.00355062	0.00222555
cusF/cusX	Metal	142	1.65e-05	0.5	0	0	0.0116785	0	0.00212443	0.000382911	0	0.00339624	0.00219776
mdtJ/ebrB/ydgF	Biocide	190	2.21e-05	0.5	0	0	0.0183936	0	0.00127466	0.000574366	0	0.00355062	0.00297416
mexE	Biocide	186	2.17e-05	1	0.00109059	0.00491338	0.0116785	0.00121504	0.00212443	0.000191455	0.000612546	0.00246999	0.00303699
emhR	Biocide	184	2.14e-05	0.5	0	0	0.0137222	0	0.00127466	0.00134019	0	0.00432249	0.00258245
srpR	Biocide	180	2.1e-05	0.75	0.000908828	0.00327559	0	0.00283508	0	9.57277e-05	0.000204182	0.00833623	0.00195695
hdeA/yhiB	Biocide	176	2.05e-05	0.5	0	0	0.015766	0	0.00212443	0.000382911	0	0.00385936	0.00276658
furA	Metal	234	2.72e-05	0.875	0.000908828	0	0.000291962	0.00877526	0.000424886	0.00239319	0.000816728	0.00246999	0.00201011
emrE/mvrC	Biocide	172	2e-05	0.5	0	0	0.0166418	0	0.00339909	0.000478638	0	0.00246999	0.0028737
vmeY	Biocide	172	2e-05	0.375	0.000363531	0	0	0.0112053	0	0	0	0.000154375	0.0014654
vmeI	Biocide	170	1.98e-05	0.875	0.000727063	0.000409448	0.00175177	0.00891026	0	0.000191455	0.000204182	0.000771873	0.00162076
cdeA	Biocide	170	1.98e-05	0.375	0.00127236	0	0	0.0103953	0	0	0	0.000154375	0.00147775
merB1	Metal;Biocide	166	1.93e-05	0.625	0	0	0.00759102	0.00270008	0.000424886	0.000861549	0	0.00416811	0.00196821
acrC	Biocide	158	1.84e-05	0.25	0	0	0.0023357	0	0	0	0	0.0109606	0.00166204
hdeB/yhiC	Biocide	154	1.79e-05	0.5	0	0	0.0125544	0	0.00169955	0.000670094	0	0.00355062	0.00230933
cepA	Biocide	150	1.75e-05	0.5	0	0	0.00262766	0	0.00127466	0	0.000408364	0.00941685	0.00171594
cmeA	Metal;Biocide	142	1.65e-05	0.625	0	0	0.00934279	0.00067502	0.000424886	0.000861549	0	0.00370499	0.00187615
ychH	Metal;Biocide	138	1.61e-05	0.5	0	0	0.00846691	0	0.00339909	0.000287183	0	0.00447686	0.00207876
cmeF	Biocide	136	1.58e-05	0.75	0.000181766	0	0.000583925	0.00243007	0.00127466	0.00191455	0	0.00370499	0.00126125
cnrR/cnrX	Metal	134	1.56e-05	0.5	0	0	0.00554728	0	0.00169955	0.0017231	0	0.00401374	0.00162296
mdtI/ydgE	Biocide	134	1.56e-05	0.5	0	0	0.0110946	0	0.00169955	0.000287183	0	0.00339624	0.00205969
merT	Metal	86	1e-05	0.75	0.00163589	0.00737007	0.0023357	0.000405012	0	0.000191455	0.000612546	0	0.00156883
pcoR	Metal	102	1.19e-05	0.75	0.000908828	0	0.00262766	0.000945028	0.00552352	0.000191455	0	0.00231562	0.00156401
nrsR	Metal	108	1.26e-05	0.5	0	0	0.00875887	0	0.000424886	0.000765821	0	0.00231562	0.00153315
emhA	Biocide	134	1.56e-05	0.5	0	0	0.00963476	0	0.00254932	0.000191455	0	0.00401374	0.00204866
chrC	Metal;Biocide	132	1.54e-05	1	0.000363531	0.000409448	0.00408747	0.00229507	0.000424886	0.000382911	0.000204182	0.00401374	0.00152265
mexA	Biocide	132	1.54e-05	0.5	0.000363531	0.00204724	0	0	0	0	0.000204182	0.00895373	0.00144609
vmeV	Biocide	132	1.54e-05	0.625	0.000727063	0	0.00291962	0.00594017	0	0	0.000408364	0.000926248	0.00136518
oqxB	Biocide	124	1.44e-05	0.5	0	0	0.00934279	0	0.000849773	0.000478638	0	0.00355062	0.00177773
ymgB/ariR	Biocide	114	1.33e-05	0.5	0	0	0.0108026	0	0.000424886	0.000670094	0	0.0018525	0.00171876
cmeB	Metal;Biocide	114	1.33e-05	0.5	0.000727063	0	0	0.00553516	0	0	0.000204182	0.00169812	0.00102057
tcrB	Metal	140	1.63e-05	0.625	0.000545297	0	0	0.00850525	0.000424886	0	0.000204182	0.000308749	0.00124855
hmrM	Biocide	110	1.28e-05	0.75	0.00508944	0.000818897	0.000291962	0.00135004	0	0	0.000408364	0.0018525	0.0012264
dmeR	Metal	90	1.05e-05	0.375	0	0	0.00671513	0	0	0.000382911	0	0.00277874	0.0012346
smeT	Biocide	102	1.19e-05	0.5	0.00163589	0.00245669	0	0.00445513	0	0	0.000612546	0	0.00114503
zneB/hmxB	Metal	86	1e-05	0.5	0	0	0.00525532	0	0.00127466	0.000191455	0	0.00308749	0.00122612
silB	Metal	88	1.02e-05	0.5	0	0	0.00613121	0.000405012	0	0.000287183	0	0.00262437	0.00118097
emeA	Biocide	102	1.19e-05	0.625	0.000181766	0	0.000291962	0.00472514	0.00169955	0	0	0.00154375	0.00105527
chrF	Metal;Biocide	100	1.16e-05	0.5	0	0	0.00671513	0	0.000424886	0.000861549	0	0.00262437	0.00132824
merB3	Metal;Biocide	100	1.16e-05	0.75	0.000181766	0	0.0023357	0.00067502	0	9.57277e-05	0.00204182	0.00385936	0.00114867
pcoA	Metal	104	1.21e-05	0.625	0	0	0.00321159	0.000270008	0	0.00153164	0.000204182	0.00339624	0.00107671
adeD	Biocide	98	1.14e-05	0.5	0.000727063	0	0.00408747	0.00283508	0	0	0	0.00154375	0.00114917
vmeH	Biocide	96	1.12e-05	0.625	0.000727063	0.00368504	0	0.00175505	0	0	0.00142927	0.00231562	0.00123901
sdeY	Biocide	94	1.09e-05	0.5	0	0.000409448	0.000291962	0	0	0.00296756	0	0.00216124	0.000728777
smeE	Biocide	92	1.07e-05	0.5	0	0	0	0.00229507	0.000849773	0	0.000408364	0.00385936	0.000926571
-	-	64	7.45e-06	0.5	0	0	0.00321159	0	0.00169955	0.000382911	0	0.00200687	0.000912614
hupE2	Metal	80	9.31e-06	0.625	0	0	0.00262766	0.000270008	0	0.000287183	0.000204182	0.00385936	0.00090605
mrdH	Metal	58	6.75e-06	0.5	0	0	0.00496336	0	0.000849773	0.000287183	0	0.00108062	0.000897617
emhB	Biocide	82	9.55e-06	0.5	0	0	0.00262766	0	0.000424886	0.00162737	0	0.00216124	0.000855145
zevA	Metal	78	9.08e-06	0.375	0.000181766	0	0	0.000810024	0	0	0	0.00493999	0.000741472
vmeZ	Biocide	78	9.08e-06	0.25	0	0	0	0.00513015	0	9.57277e-05	0	0	0.000653235
silF	Metal	50	5.82e-06	0.625	0.000181766	0	0.00379551	0	0.000424886	0.000287183	0	0.00108062	0.000721246
mreA	Metal	64	7.45e-06	0.5	0	0	0.00175177	0	0.000424886	0.000478638	0	0.00308749	0.000717849
ttgI	Biocide	76	8.85e-06	0.5	0.000181766	0.00368504	0	0.0035101	0	0	0.000408364	0	0.000973159
crdA	Metal	56	6.52e-06	0.375	0	0	0.00291962	0	0	0.000191455	0	0.00246999	0.000697634
bepG	Biocide	76	8.85e-06	0.5	0.000181766	0	0	0.00229507	0	0.0017231	0	0.000308749	0.000563585
corT/coaT	Metal	74	8.61e-06	0.5	0.000363531	0	0	0.00445513	0	0	0.000204182	0.000154375	0.000647152
ttgF	Biocide	64	7.45e-06	0.375	0.0052712	0	0	0.000270008	0	0	0	0.000154375	0.000711948
yfmP	Metal	44	5.12e-06	0.25	0.00327178	0.00163779	0	0	0	0	0	0	0.000613697
aioS/aoxS	Metal	62	7.22e-06	0.625	0.000181766	0	0	0.00135004	0	9.57277e-05	0.000408364	0.00262437	0.000582533
vmeG	Biocide	64	7.45e-06	0.25	0.000363531	0	0	0.00405012	0	0	0	0	0.000551706
vmeT	Biocide	62	7.22e-06	0.5	0	0	0	0	0.000849773	0.00153164	0.000204182	0.0018525	0.000554762
vmeA	Biocide	60	6.98e-06	0.5	0.000545297	0	0	0.0032401	0.000424886	0	0	0.000308749	0.000564878
vmeQ	Biocide	58	6.75e-06	0.25	0.000545297	0	0	0.0035101	0	0	0	0	0.000506925
ycnJ	Metal	44	5.12e-06	0.5	0	0	0.0023357	0.00108003	0	9.57277e-05	0	0.000771873	0.000535416
ttgB	Biocide	54	6.29e-06	0.375	0	0	0.00291962	0	0	0.000670094	0	0.00154375	0.000641683
copJ	Metal	38	4.42e-06	0.375	0	0	0	0	0.00212443	0.000382911	0	0.00154375	0.000506386
mepC	Biocide	42	4.89e-06	0.375	0.00327178	0	0	0.000135004	0	0	0	0.000308749	0.000464442
vexF	Biocide	42	4.89e-06	0.625	0.000363531	0	0.000583925	0.00148504	0.000424886	0	0	0.000771873	0.000453657
vexB	Biocide	30	3.49e-06	0.375	0.000727063	0	0	0	0	0	0.000408364	0.00138937	0.0003156
tupB	Metal	38	4.42e-06	0.5	0	0	0.000875887	0	0.000424886	0.000765821	0	0.00108062	0.000393402
kexD	Biocide	28	3.26e-06	0.375	0	0	0.00350355	0	0	9.57277e-05	0	0.000154375	0.000469206
merD	Metal	24	2.79e-06	0.5	0	0	0.00175177	0	0.000424886	9.57277e-05	0	0.000617498	0.000361236
nhlF	Metal	36	4.19e-06	0.25	0	0	0	0	0	0	0.000408364	0.00246999	0.000359795
nccH	Metal	36	4.19e-06	0.25	0	0	0	0	0	0	0.000204182	0.00262437	0.000353569
cinA	Metal	22	2.56e-06	0.375	0.00109059	0.00122835	0	0	0	0	0.000408364	0	0.000340913
qrg	Biocide	28	3.26e-06	0.25	0.000181766	0	0	0.00175505	0	0	0	0	0.000242102
pcoS	Metal	34	3.96e-06	0.25	0.000545297	0	0	0.00189006	0	0	0	0	0.000304419
merC	Metal	24	2.79e-06	0.25	0	0	0.000583925	0	0	0	0	0.00154375	0.000265959
aioR/aoxR	Metal	32	3.72e-06	0.375	0	0	0.000583925	0	0	0.00114873	0	0.000308749	0.000255176
smeD	Biocide	28	3.26e-06	0.375	0	0	0	0.000135004	0	0.000765821	0	0.000771873	0.000209087
adeB	Biocide	22	2.56e-06	0.25	0	0	0.00291962	0	0	0	0	0.000154375	0.00038425
cadC	Metal	16	1.86e-06	0.5	0.000545297	0.000409448	0	0.000405012	0	0	0	0.000154375	0.000189266
rcnA/yohM	Metal	14	1.63e-06	0.5	0	0	0.000583925	0	0.000424886	0.000191455	0	0.000308749	0.000188627
qacG	Biocide	18	2.1e-06	0.375	0.000181766	0	0	0.00067502	0	0	0	0.000463124	0.000164989
tbtR	Biocide	16	1.86e-06	0.25	0	0	0	0	0	0	0.000204182	0.00108062	0.000160601
ttgA	Biocide	14	1.63e-06	0.375	0	0	0.000291962	0	0	0.000191455	0	0.000617498	0.000137614
chrI	Metal	12	1.4e-06	0.25	0	0	0	0	0	0	0.000204182	0.000771873	0.000122007

## Sheet: TableS5
Table S5 Profile of antibiotic resistance genes (ARGs) identified in the shaver metagenomes.
#ARO	Aro_name	Description	AMR_Gene_Family	Drug_Class	Antibiotic_class	Resistance_Mechanism	Total	BM6	BM7	BM2	BM3	BM1	BM4	BM8	BM5	Mean_Relative_Abundance
ARO:3002522	novA	A type III ABC transporter, identified on the novobiocin biosynthetic gene cluster, involved in the transport and resistance of novobiocin.	ATP-binding cassette (ABC) antibiotic efflux pump	aminocoumarin antibiotic	aminocoumarin	antibiotic efflux	397822	5.74001	5.54045	2.96524	5.10486	5.97773	6.60555	5.78834	3.53585	5.15725
ARO:3005041	mlaF	mlaF from the mla system is a gene proposed to play a part in the transport of phospholipids to the outer membrane. Insertions in mlaF are shown to confer resistance to linezolid.	ATP-binding cassette (ABC) antibiotic efflux pump	glycopeptide antibiotic;oxazolidinone antibiotic	Multidrug	antibiotic efflux	390476	5.7196	5.7256	4.44222	4.76802	5.02789	6.38888	5.56123	3.388	5.12768
ARO:3000535	macB	MacB is an ATP-binding cassette (ABC) transporter that exports macrolides with 14- or 15- membered lactones. It forms an antibiotic efflux complex with MacA and TolC. macB corresponds to 1 locus in Pseudomonas aeruginosa PAO1 and 1 locus in Pseudomonas aeruginosa LESB58.	ATP-binding cassette (ABC) antibiotic efflux pump	macrolide antibiotic	macrolide	antibiotic efflux	183380	2.87835	3.06554	1.76278	2.6307	2.18898	3.09408	2.21181	1.19974	2.379
ARO:3002987	bcrA	bcrA is an ABC transporter found in Bacillus licheniformis that confers bacitracin resistance.	ATP-binding cassette (ABC) antibiotic efflux pump	peptide antibiotic	peptide	antibiotic efflux	182178	3.01793	3.19476	1.97913	2.45231	2.34519	2.70459	2.44968	1.41133	2.44436
ARO:3003950	msbA	MsbA is a multidrug resistance transporter homolog from E. coli and belongs to a superfamily of transporters that contain an adenosine triphosphate (ATP) binding cassette (ABC) which is also called a nucleotide-binding domain (NBD). MsbA is a member of the MDR-ABC transporter group by sequence homology. MsbA transports lipid A, a major component of the bacterial outer cell membrane, and is the on…	ATP-binding cassette (ABC) antibiotic efflux pump	nitroimidazole antibiotic	nitroimidazole	antibiotic efflux	172758	1.92502	2.05398	1.98786	2.15297	3.05589	2.6006	2.1864	2.39719	2.29499
ARO:3003942	abcA	AbcA is a multidrug resistant ABC transporter that confers resistance to methicillin, daptomycin, cefotaxime, and moenomycin.	ATP-binding cassette (ABC) antibiotic efflux pump	cephalosporin;penam;peptide antibiotic	Multidrug	antibiotic efflux	163498	0.250704	0.437315	2.42382	2.36459	1.92717	0.613081	2.28049	6.63879	2.11699
ARO:3000024	patA	PatA is an ABC transporter of Streptococcus pneumoniae that interacts with PatB to confer fluoroquinolone resistance.	ATP-binding cassette (ABC) antibiotic efflux pump	fluoroquinolone antibiotic	fluoroquinolone	antibiotic efflux	149212	2.20335	2.28108	1.72133	2.18236	1.82832	2.03516	2.17632	1.44072	1.98358
ARO:3004049	Escherichia coli fabG mutations conferring resistance to triclosan	fabG is a 3-oxoacyl-acyl carrier protein reductase involved in lipid metabolism and fatty acid biosynthesis.The bacterial biocide Triclosan blocks the final reduction step in fatty acid elongation, inhibiting biosynthesis. Point mutations in fabG can confer resistance to Triclosan.	antibiotic resistant fabG	disinfecting agents and antiseptics	Triclosan	antibiotic target alteration	139840	1.36795	1.55254	2.12057	1.57703	1.59689	1.91355	1.533	2.90286	1.82055
ARO:3003980	tetA(58)	TetA(58) is a Tetracycline efflux pump described in Paenibacillus sp. LC231, a strain of Paenibacillus isolated from Lechuguilla Cave, NM, USA. Described by Pawlowski et al. 2016.	major facilitator superfamily (MFS) antibiotic efflux pump	tetracycline antibiotic	tetracycline	antibiotic efflux	135668	1.94976	1.92187	1.45553	1.78348	1.9127	2.35247	1.74179	1.00055	1.76477
ARO:3003986	TaeA	Pleuromutilin (Tiamulin) ABC efflux pump found in Paenibacillus sp. LC231, a strain of Paenibacillus isolated from Lechuguilla Cave, NM, USA. Confers resistance to pleuromutilin antibiotics. Described by Pawlowski et al. 2016.	ATP-binding cassette (ABC) antibiotic efflux pump	pleuromutilin antibiotic	pleuromutilin	antibiotic efflux	128686	2.13676	1.96189	1.09701	1.79796	1.99515	2.02568	1.67013	0.90813	1.69909
ARO:3007433	almE	almE is a glycyltransferase found in Vibrio cholerae that transfers glycine to the carrier protein almF. almE is part of the almEFG polymyxin resistance operon.	alm glycyltransferase;polymyxin resistance operon	peptide antibiotic	peptide	antibiotic target alteration	122930	0.79582	0.815807	1.6537	2.87732	0.249755	0.0842359	1.93891	3.91988	1.54193
ARO:3004573	Acinetobacter baumannii AbaF	Expression of abaF in E. coli resulted in increased resistance to fosfomycin.	major facilitator superfamily (MFS) antibiotic efflux pump	phosphonic acid antibiotic	phosphonic acid	antibiotic efflux	122236	1.81513	2.02361	1.54934	1.56655	1.53469	1.77007	1.82009	1.10661	1.64826
ARO:3003729	Staphylococcus aureus ileS with mutation conferring resistance to mupirocin	Point mutations to the isoleucyl-tRNA synthetase (ileS) in Staphylococcus aureus that confer resistance to mupirocin.	antibiotic-resistant isoleucyl-tRNA synthetase (ileS)	mupirocin-like antibiotic	mupirocin-like	antibiotic target alteration	121460	1.63947	1.51686	1.01593	1.70064	1.78927	1.78714	1.74522	1.41115	1.57571
ARO:3003899	Escherichia coli PtsI with mutation conferring resistance to fosfomycin	PtsI (phosphoenolpyruvate-protein phosphotransferase) is involved in cyclic AMP synthesis, which regulates glpT expression. As a result, mutations to ptsI confer resistance to fosfomycin by affecting the regulation of fosfomycin import.	antibiotic-resistant ptsI phosphotransferase	phosphonic acid antibiotic	phosphonic acid	antibiotic target alteration	104824	1.63494	1.61618	1.08174	1.30162	1.32544	1.71507	1.55635	0.78295	1.37679
ARO:3004033	tetB(46)	tetB(46) is a subunit of tetAB(46), a heterodimeric ABC transporter, that is required for conferring tetracycline resistance in Streptococcus australis isolated from the oral cavity.	ATP-binding cassette (ABC) antibiotic efflux pump	tetracycline antibiotic	tetracycline	antibiotic efflux	103406	1.48752	1.62438	0.696677	1.32702	1.81579	1.66419	1.5868	0.815175	1.37719
ARO:3003792	Enterococcus faecalis liaR mutant conferring daptomycin resistance	liaR is a response regulator found in the liaFSR signal transduction pathway. Mutations confer daptomycin resistance.	daptomycin resistant liaR	peptide antibiotic	peptide	antibiotic efflux;antibiotic target alteration	102088	1.6337	1.74444	0.802123	1.37664	1.38426	1.83534	1.22118	0.587655	1.32317
ARO:3003748	oleC	oleC is an ABC transporter isolated from Streptomyces antibioticus and is involved in oleandomycin secretion.	ATP-binding cassette (ABC) antibiotic efflux pump	macrolide antibiotic	macrolide	antibiotic efflux	98270	1.44567	1.52554	0.795215	1.24328	1.17645	1.76081	1.44668	0.674945	1.25858
ARO:3003735	Staphylococcus aureus fusA with mutation conferring resistance to fusidic acid	The mutations to this gene are involved in altering the translation elongation factor G (EF-G) in association with the ribosome to prevent fusidic acid from binding EF-G and preventing translation.	antibiotic resistant fusA	fusidane antibiotic	fusidane	antibiotic target alteration	95302	1.29743	1.12632	1.29772	1.5184	1.73913	0.965645	1.27063	1.30297	1.31478
ARO:3000573	tet(43)	Tet(43) is a tetracycline resistance gene with unknown origins, isolated from metagenomic DNA.	major facilitator superfamily (MFS) antibiotic efflux pump	tetracycline antibiotic	tetracycline	antibiotic efflux	83344	1.1828	1.17549	0.47742	0.926815	1.01831	1.5409	1.24888	0.802072	1.04659
ARO:3000832	evgA	EvgA, when phosphorylated, is a positive regulator for efflux protein complexes emrKY and mdtEF. While usually phosphorylated in a EvgS dependent manner, it can be phosphorylated in the absence of EvgS when overexpressed.	major facilitator superfamily (MFS) antibiotic efflux pump;resistance-nodulation-cell division (RND) antibiotic efflux pump	fluoroquinolone antibiotic;macrolide antibiotic;penam;tetracycline antibiotic	Multidrug	antibiotic efflux	79686	1.1859	1.19912	0.573049	0.887238	1.03904	1.52417	1.15913	0.556139	1.01547
ARO:3003079	Enterococcus faecium liaS mutant conferring daptomycin resistance	liaS is a histidine kinase found in the liaFSR signal transduction pathway. Mutations confer daptomycin resistance.	daptomycin resistant liaS	peptide antibiotic	peptide	antibiotic efflux;antibiotic target alteration	77256	1.14384	1.23384	0.465421	0.854896	1.00625	1.52149	1.13029	0.494169	0.981274
ARO:3007662	Rv1877	Rv1877, a putative Major Facilitator Superfamily efflux pump from M. tuberculosis actively effluxes fluoroquinolones ofloxacin and levofloxacin.	major facilitator superfamily (MFS) antibiotic efflux pump	fluoroquinolone antibiotic	fluoroquinolone	antibiotic efflux	75616	0.848394	0.682732	0.629409	0.7911	0.583405	0.860322	1.022	2.08999	0.938419
ARO:3005091	RanA	RanA is a part of the RanARanB ABC-type efflux system. Alongside RanB, it confers resistance to aminoglycoside antibiotics.	ATP-binding cassette (ABC) antibiotic efflux pump	aminoglycoside antibiotic	aminoglycoside	antibiotic efflux	67804	1.08838	1.14801	0.605774	0.99386	0.739623	0.971112	1.05634	0.530111	0.891651
ARO:3000521	Staphylococcus aureus mupA conferring resistance to mupirocin	An alternative isoleucyl-tRNA synthetase conferring resistance to mupirocin.	antibiotic-resistant isoleucyl-tRNA synthetase (ileS)	mupirocin-like antibiotic	mupirocin-like	antibiotic target alteration	67320	0.931687	1.02844	0.325067	0.880297	0.792178	1.06628	1.07328	0.755152	0.856548
ARO:3007678	IreK	E. faecalis IreK maintains cell wall integrity, possibly by regulating peptidoglycan biosynthesis and metabolism. Antibiotic-induced cell wall stress leads to activation of IreK-mediated phosphorylation signaling pathways to mitigate and repair the damage. Absence of IreK leads to cell envelope defects and increased susceptibility to a variety of cephalosporins, including ceftriaxone. Increased I…	Serine/threonine kinases	cephalosporin	cephalosporin	reduced permeability to antibiotic	66040	0.758297	0.526996	0.82394	1.05574	1.95031	0.304477	0.866087	1.46551	0.968919
ARO:3003948	efrA	efrA is a part of the EfrAB efflux pump, and both efrA and efrB are necessary to confer drug resistance.	ATP-binding cassette (ABC) antibiotic efflux pump	fluoroquinolone antibiotic;macrolide antibiotic;rifamycin antibiotic	Multidrug	antibiotic efflux	65062	0.743865	0.808092	0.85412	1.08483	0.663443	0.844926	0.83747	0.875551	0.839037
ARO:3000025	patB	PatB is an ABC transporter of Streptococcus pneumoniae that interacts with PatA to confer fluoroquinolone resistance..	ATP-binding cassette (ABC) antibiotic efflux pump	fluoroquinolone antibiotic	fluoroquinolone	antibiotic efflux	62832	0.720568	0.842808	0.530507	0.808526	0.859679	0.88074	0.99315	0.92495	0.820116
ARO:3003728	vanR gene in vanI cluster	Also known as vanRI, is the regulatory transcriptional activator in the vanSR regulator within the vanI glycopeptide resistance gene cluster.	glycopeptide resistance gene cluster;vanR	glycopeptide antibiotic	glycopeptide	antibiotic target alteration	61310	1.0325	1.11474	0.446149	0.814729	0.756498	0.956496	0.974148	0.388465	0.810467
ARO:3007060	Helicobacter pylori pbp1 mutants conferring resistance to amoxicillin	Point mutations in Helicobacter pylori pbp1 observed to confer resistance to amoxicillin.	Penicillin-binding protein mutations conferring resistance to beta-lactam antibiotics	carbapenem;cephalosporin;cephamycin;monobactam;penam	Multidrug	antibiotic target alteration	60732	0.88633	1.0024	0.581412	0.778105	0.798446	0.98372	0.87639	0.499126	0.800741
ARO:3004157	Mycobacterium tuberculosis folC with mutation conferring resistance to para-aminosalicylic acid	Point mutations in the dihydrofolate synthetase folC gene shown clinically to confer resistance to p-aminosalicylic acid or other aminosalicylates. Mutations in folC inhibit bioactivation of PAS and thus confer resistance.	aminosalicylate resistant dihydrofolate synthase	salicylic acid antibiotic	salicylic acid	antibiotic target alteration	60200	0.84056	0.651874	0.597047	0.764371	0.948395	0.795277	0.850977	0.892549	0.792631
ARO:3003746	optrA	OptrA is a member of the ABC-F protein subfamily that confers resistance to oxazolidinones. The gene encoding the protein was originally isolated from a plasmid in Enterococcus faecalis and Enterococcus faecium.	Miscellaneous ABC-F subfamily ATP-binding cassette ribosomal protection proteins	oxazolidinone antibiotic;phenicol antibiotic	Multidrug	antibiotic target protection	56630	0.858703	0.698161	0.972293	0.898313	0.742998	0.67054	0.69896	0.59155	0.76644
ARO:3003283	Mycobacterium tuberculosis rpoB mutants conferring resistance to rifampicin	Point mutations that occurs in Mycobacterium tuberculosis rpoB resulting in resistance to rifampicin.	rifamycin-resistant beta-subunit of RNA polymerase (rpoB)	peptide antibiotic;rifamycin antibiotic	Multidrug	antibiotic target alteration;antibiotic target replacement	55670	0.88468	0.967204	0.290524	0.70279	0.692854	0.945005	0.935228	0.351991	0.721284
ARO:3007473	Mycobacterium avium gyrA with mutation conferring resistance to Fluoroquinolone	Amino acid substitution mutations in Mycobacterium avium gyrA observed to confer resistance to fluoroquinolone antibiotics.	fluoroquinolone resistant gyrA	fluoroquinolone antibiotic;nybomycin-like antibiotic	Multidrug	antibiotic target alteration	55576	0.992508	0.817253	0.351247	0.690681	0.840393	0.924252	0.807936	0.36828	0.724069
ARO:3003974	Cutibacterium acnes gyrA conferring resistance to fluoroquinolones	Point mutations in Cutibacterium acnes gyrA protein known to confer resistance to fluoroquinolone antibiotics.	fluoroquinolone resistant gyrA	fluoroquinolone antibiotic;nybomycin-like antibiotic	Multidrug	antibiotic target alteration	53962	0.783863	0.77627	0.278162	0.654795	0.697193	1.04642	0.821901	0.346148	0.675594
ARO:3003459	Mycobacterium tuberculosis gyrB mutant conferring resistance to fluoroquinolones	Point mutation in Mycobacterium tuberculosis gyrB resulting in fluoroquinolone resistance.	fluoroquinolone resistant gyrB	aminocoumarin antibiotic;fluoroquinolone antibiotic	Multidrug	antibiotic target alteration	53398	0.917049	0.833165	0.334885	0.699394	0.767106	0.851731	0.81572	0.367926	0.698372
ARO:3007208	HelR	HelR is a helicase-like protein that confers resistance to rifamycins by displacing them from the RNA polymerase complex. The protein forces the antibiotic away from the polymerase by binding in its place. It then ejects itself from the complex, allowing the polymerase to resume normal function.	helicase-like RNA polymerase protection protein	rifamycin antibiotic	rifamycin	antibiotic target protection	52716	0.862001	0.775788	0.331249	0.699837	0.739623	0.911756	0.749327	0.343315	0.676612
ARO:3000839	arlS	ArlS is a protein histidine kinase that phosphorylates ArlR, a promoter for norA expression.	major facilitator superfamily (MFS) antibiotic efflux pump	disinfecting agents and antiseptics;fluoroquinolone antibiotic	Multidrug	antibiotic efflux	52286	0.973128	0.754091	0.45633	0.740743	0.71214	0.757119	0.732614	0.376248	0.687802
ARO:3004047	kdpD	kdpD is a component of the two-component regulatory system, kdpDE. This system is involved in potassium transport and homeostasis, and has been implicated in virulence factor regulation along with kdpE.	kdpDE	aminoglycoside antibiotic	aminoglycoside	antibiotic efflux	51528	0.609236	0.877041	0.466148	0.571063	0.703944	0.979145	0.77886	0.390059	0.671937
ARO:3003463	Mycobacterium tuberculosis kasA mutant conferring resistance to isoniazid	Specific mutations on the Mycobacterium tuberculosis kasA gene resulting in lowered affinity of isoniazid, resulting in resistance.	antibiotic resistant kasA	disinfecting agents and antiseptics;isoniazid-like antibiotic	Multidrug	antibiotic target alteration	49074	0.795408	0.553514	0.492328	0.557329	0.505296	0.758012	0.603262	0.695129	0.620035
ARO:3003041	Streptococcus pneumoniae PBP1a conferring resistance to amoxicillin	PBP1a is a penicillin-binding protein found in Streptococcus pneumoniae.	Penicillin-binding protein mutations conferring resistance to beta-lactam antibiotics	carbapenem;cephalosporin;cephamycin;monobactam;penam	Multidrug	antibiotic target alteration	48822	0.801181	0.775788	0.260708	0.626442	0.594977	0.83812	0.78756	0.31357	0.624793
ARO:3007421	Klebsiella pneumoniae PBP3 mutants conferring resistance to ceftazidime-avibactam	Mutant PBP3 in Klebsiella pneumoniae conferring resistance to ceftazidime-avibactam.	Penicillin-binding protein mutations conferring resistance to beta-lactam antibiotics	carbapenem;cephalosporin;cephamycin;monobactam;penam	Multidrug	antibiotic target alteration	47224	0.77108	0.729983	0.397426	0.619501	0.639335	0.740161	0.696212	0.366333	0.620004
ARO:3003361	Planobispora rosea EF-Tu mutants conferring resistance to inhibitor GE2270A	Sequence variants of Planobispora rosea elongation factor Tu that confer resistance to inhibitor GE2270A.	elfamycin resistant EF-Tu	elfamycin antibiotic	elfamycin	antibiotic target alteration	45404	0.725104	0.714554	0.300342	0.571211	0.776749	0.747078	0.687055	0.301175	0.602908
ARO:3001313	facT	Efflux protein facT confers resistance to factumycin. The gene has been heterologously expressed in S. coelicolor and its function confirmed. It is possible that this gene can export other kirromycin-like elfamycins, but this has not been tested.	major facilitator superfamily (MFS) antibiotic efflux pump	elfamycin antibiotic	elfamycin	antibiotic efflux	44978	0.63109	0.676464	0.459967	0.578152	0.53519	0.737037	0.671945	0.388465	0.584789
ARO:3003301	Staphylococcus aureus gyrB conferring resistance to aminocoumarin	Point mutation in Staphylococcus aureus resulting in aminocoumarin resistance.	aminocoumarin resistant gyrB	aminocoumarin antibiotic	aminocoumarin	antibiotic target alteration	44172	0.698302	0.637892	0.256709	0.572392	0.537119	0.798512	0.68156	0.273732	0.557027
ARO:3002986	bacA	The bacA gene product (BacA) recycles undecaprenyl pyrophosphate during cell wall biosynthesis which confers resistance to bacitracin.	undecaprenyl pyrophosphate related proteins	peptide antibiotic	peptide	antibiotic target alteration	43838	0.713971	0.655731	0.364337	0.622897	0.551101	0.673888	0.637832	0.337649	0.569676
ARO:3004956	Neisseria gonorrhoeae rpld	rpld encodes for the 50S L4 ribosomal protein, is a macrolide resistance protein identified in Neisseria gonorrhoeae.	50S rRNA with mutation conferring resistance to macrolide antibiotics	glycopeptide antibiotic;macrolide antibiotic	Multidrug	antibiotic target alteration	43686	0.732526	0.666821	0.399607	0.563236	0.507225	0.713384	0.596165	0.344201	0.565396
ARO:3003389	Mycobacterium leprae folP with mutation conferring resistance to dapsone	Dapsone inhibits bacterial synthesis of dihydrofolic acid by competing with with para-aminobenzoate for the active site of dihydropteroate synthetase. Point mutation within the Mycobacterium leprae folP gene results in lowered affinity of dapsone for folP.	dapsone resistant dihydropteroate synthase folP	sulfonamide antibiotic;sulfone antibiotic	Multidrug	antibiotic target alteration	42758	0.714795	0.691411	0.301069	0.564565	0.598834	0.702115	0.611275	0.287188	0.558907
ARO:3007119	tet(O/32/O)	Tet(O/32/O) is a mosaic tetracycline resistance gene and ribosomal protection protein.	tetracycline-resistant ribosomal protection protein	tetracycline antibiotic	tetracycline	antibiotic target protection	42708	0.66985	0.672125	0.226165	0.486445	0.560262	0.822054	0.62959	0.268243	0.541842
ARO:3003582	basR	Response regulator for Lipid A modification genes; two-component system involved in polymyxin resistance that senses high extracellular Fe(2+).	pmr phosphoethanolamine transferase	peptide antibiotic	peptide	antibiotic efflux;antibiotic target alteration	42586	0.671499	0.585337	0.630863	0.569734	0.531815	0.622007	0.540532	0.387757	0.567443
ARO:3004097	Streptococcus mitis CdsA with mutation conferring daptomycin resistance	CdsA is a phosphatidate cytidylyltransferase which plays a role in the production of membrane phosphatidylglycerol and cardiolipin.	daptomycin resistant CdsA	peptide antibiotic	peptide	antibiotic target alteration	42320	0.732732	0.642713	0.427605	0.601484	0.475885	0.612524	0.607612	0.335171	0.554466
ARO:3004446	Haemophilus influenzae PBP3 conferring resistance to beta-lactam antibiotics	PBP3 is a penicillin-binding protein and beta-lactam resistance enzyme encoded by the ftsI gene in Haemophilus influenzae. Mutations in ftsI confer resistance to beta-lactam antibiotics.	Penicillin-binding protein mutations conferring resistance to beta-lactam antibiotics	carbapenem;cephalosporin;cephamycin;monobactam;penam	Multidrug	antibiotic target alteration	41340	0.662015	0.635481	0.240346	0.515094	0.519279	0.742615	0.647448	0.25337	0.526956
ARO:3000829	baeS	BaeS is a sensor kinase in the BaeSR regulatory system. While it phosphorylates BaeR to increase its activity, BaeS is not necessary for overexpressed BaeR to confer resistance.	resistance-nodulation-cell division (RND) antibiotic efflux pump	aminocoumarin antibiotic;aminoglycoside antibiotic	Multidrug	antibiotic efflux	41024	0.602638	0.599319	0.349429	0.482901	0.494207	0.762475	0.599141	0.290198	0.522538
ARO:3003778	Mycolicibacterium smegmatis ndh with mutation conferring resistance to isoniazid	Mutations in the Mycolicibacterium smegmatis ndh gene that results in increased resistance to isoniazid.	antibiotic resistant ndh	isoniazid-like antibiotic	isoniazid-like	antibiotic target alteration	40556	0.594597	0.647053	0.230529	0.458829	0.475403	0.731793	0.626385	0.359428	0.515502
ARO:3004153	Mycobacterium tuberculosis thyA with mutation conferring resistance to para-aminosalicylic acid	Point mutations in the thymidylate synthetase thyA gene shown clinically to confer resistance to para-aminosalicylic acid. Loss-of-function mutations in thyA disrupt the catalytic activity and substrate-binding affinity, thus conferring resistance.	aminosalicylate resistant thymidylate synthase	salicylic acid antibiotic	salicylic acid	antibiotic target alteration	40476	0.558311	0.631624	0.491964	0.650513	0.653317	0.656706	0.405227	0.256911	0.538072
ARO:3007050	mreA	mreA is a macrolide efflux pump.	major facilitator superfamily (MFS) antibiotic efflux pump	macrolide antibiotic	macrolide	antibiotic efflux	40438	0.699539	0.653803	0.295978	0.540051	0.49035	0.665297	0.581284	0.262046	0.523543
ARO:3005081	Thermus thermophilus uL3 mutations conferring resistance to pleuromutilin antibiotics	Thermus thermophilus ribosomal protein uL3 containing various mutations conferring resistance to tiamulin. Mutations in the ribosomal protein of uL3 acts by interfering with local rRNA conformation thus conferring resistance.	Ribosomal protein mutation conferring resistance to pleuromutilin antibiotics	pleuromutilin antibiotic	pleuromutilin	antibiotic target alteration	40236	0.59336	0.495174	0.437423	0.47404	0.675979	0.601478	0.543737	0.466016	0.535901
ARO:3003952	YojI	YojI mediates resistance to the peptide antibiotic microcin J25 when it is expressed from a multicopy vector. YojI is capable of pumping out microcin molecules. The outer membrane protein TolC in addition to YojI is required for export of microcin J25 out of the cell. Microcin J25 is thus the first known substrate for YojI.	ATP-binding cassette (ABC) antibiotic efflux pump	peptide antibiotic	peptide	antibiotic efflux	40012	0.495429	0.587747	0.472329	0.424864	0.513493	0.767049	0.535953	0.341191	0.517257
ARO:3003577	ugd	PmrE is required for the synthesis and transfer of 4-amino-4-deoxy-L-arabinose (Ara4N) to Lipid A, which allows gram-negative bacteria to resist the antimicrobial activity of cationic antimicrobial peptides and antibiotics such as polymyxin.	pmr phosphoethanolamine transferase	peptide antibiotic	peptide	antibiotic target alteration	39832	0.589237	0.592569	0.360337	0.584059	0.475403	0.624462	0.58861	0.306133	0.515101
ARO:3004442	tet(W/N/W)	tet(W/N/W) is a mosaic tetracycline resistance gene and ribosomal protection protein.	tetracycline-resistant ribosomal protection protein	tetracycline antibiotic	tetracycline	antibiotic target protection	39118	0.628822	0.622945	0.285434	0.50963	0.502404	0.640863	0.636459	0.250537	0.509637
ARO:3004561	Clostridioides difficile murG with mutation conferring resistance to vancomycin	Mutations in murG which confer resistance to vancomycin in Clostridioides difficile.	murG transferase	glycopeptide antibiotic	glycopeptide	antibiotic target alteration	39094	0.586557	0.586301	0.312341	0.47847	0.444545	0.737929	0.536411	0.267003	0.493695
ARO:3002933	vanS gene in vanC cluster	Also known as vanSC, is a vanS variant found in the vanC gene cluster.	glycopeptide resistance gene cluster;vanS	glycopeptide antibiotic	glycopeptide	antibiotic target alteration	38186	0.580578	0.601248	0.195259	0.469167	0.518315	0.707693	0.572813	0.247173	0.486531
ARO:3000343	tap	Efflux pump proteins contained within Mycobacterial genomes which confer resistance to a number of different antibiotics including aminoglycosides, and tetracyclines.	major facilitator superfamily (MFS) antibiotic efflux pump	tetracycline antibiotic	tetracycline	antibiotic efflux	38136	0.549034	0.527478	0.240346	0.432248	0.543387	0.752433	0.569836	0.24133	0.482011
ARO:3002816	clbC	clbC is a plasmid-encoded cfr gene found in Alkalihalobacillus clausii.	Cfr 23S ribosomal RNA methyltransferase	lincosamide antibiotic;oxazolidinone antibiotic;phenicol antibiotic;pleuromutilin antibiotic;streptogramin A antibiotic;streptogramin antibiotic	Multidrug	antibiotic target alteration	38064	0.564909	0.617641	0.266162	0.431657	0.472992	0.722532	0.542363	0.270899	0.486145
ARO:3003727	vanK gene in vanI cluster	Also known as vanKI, is a peptidoglycan bridge formation protein also known as FemAB that is part of the vanI glycopeptide resistance gene cluster.	glycopeptide resistance gene cluster;vanK	glycopeptide antibiotic	glycopeptide	antibiotic target alteration	37430	0.60202	0.662482	0.191259	0.503575	0.491314	0.603598	0.60807	0.247881	0.488775
ARO:3004681	Clostridioides difficile rpoC with mutation conferring resistance to vancomycin	Point mutations in the rpoC region of Clostridioides difficile which confer resistance to vancomycin.	vancomycin-resistant beta prime subunit of RNA polymerase (rpoC)	glycopeptide antibiotic	glycopeptide	antibiotic target alteration	37128	0.534396	0.408868	0.291252	0.539165	0.734801	0.376998	0.485815	0.64573	0.502128
ARO:3002913	vanO	VanO is a D-Ala-D-Ala ligase homolog that can synthesize D-Ala-D-Lac, an alternative substrate for peptidoglycan synthesis that reduces vancomycin binding affinity. It is associated with both vancomycin and teicoplanin resistance.	Van ligase;glycopeptide resistance gene cluster	glycopeptide antibiotic	glycopeptide	antibiotic target alteration	36776	0.570063	0.596426	0.221438	0.454842	0.482635	0.668978	0.563197	0.219552	0.472142
ARO:3001299	tlrB conferring tylosin resistance	TlrB is a methyltransferase found in Streptomyces fradiae and confers resistance to mycinamicin, tylosin and lincosamides. Specifically, this enzyme adds a methyl group to guanosine 748 (E. coli numbering). TlrB is found in the tylosin biosynthetic cluster and is one mechanism by which S. fradiae protects itself from self-destruction when producing this macrolide.	non-erm 23S ribosomal RNA methyltransferase (G748)	lincosamide antibiotic;macrolide antibiotic	Multidrug	antibiotic target alteration	36572	0.570888	0.551104	0.191622	0.460011	0.484564	0.662284	0.559076	0.238851	0.4648
ARO:3000838	arlR	ArlR is a response regulator that binds to the norA promoter to activate expression. ArlR must first be phosphorylated by ArlS.	major facilitator superfamily (MFS) antibiotic efflux pump	disinfecting agents and antiseptics;fluoroquinolone antibiotic	Multidrug	antibiotic efflux	35434	0.515222	0.584372	0.398516	0.503428	0.399705	0.510994	0.497262	0.339951	0.468681
ARO:3004606	erm(40)	erm(40) is an adenine RNA methylase and confers intrinsic resistance in Mycobacteria.	Erm 23S ribosomal RNA methyltransferase	lincosamide antibiotic;macrolide antibiotic;streptogramin antibiotic	MLS	antibiotic target alteration	35024	0.50615	0.504335	0.202167	0.39208	0.45901	0.710929	0.49543	0.2323	0.4378
ARO:3003760	Enterococcus faecalis cls with mutation conferring resistance to daptomycin	Cardiolipin synthase (cls) is an inner membrane protein involved in membrane synthesis and phosopholipid metabolism, with mutations to the gene being capable of conferring daptomycin resistance.	daptomycin resistant cls	peptide antibiotic	peptide	antibiotic target alteration	34856	0.581609	0.630177	0.170169	0.463112	0.429116	0.563767	0.568463	0.224864	0.45391
ARO:3000833	evgS	EvgS is a sensor protein that phosphorylates the regulatory protein EvgA. evgS corresponds to 1 locus in Pseudomonas aeruginosa PAO1 and 1 locus in Pseudomonas aeruginosa LESB58.	major facilitator superfamily (MFS) antibiotic efflux pump;resistance-nodulation-cell division (RND) antibiotic efflux pump	fluoroquinolone antibiotic;macrolide antibiotic;penam;tetracycline antibiotic	Multidrug	antibiotic efflux	34730	0.0146381	0.015429	1.10792	0.705301	0.381383	0.0882525	0.272212	1.18062	0.47072
ARO:3007527	Bacillus subtilis rpsE mutations conferring resistance to spectinomycin	Amino acid substitutions in ribosomal protein S5, rpsE, is associated with resistance to spectinomycin (SpcR).	spectinomycin resistant rpsE	aminoglycoside antibiotic	aminoglycoside	antibiotic target alteration	34338	0.564497	0.513013	0.309068	0.436235	0.466724	0.562875	0.47162	0.263816	0.448481
ARO:3003445	Mycobacterium tuberculosis tlyA mutations conferring resistance to aminoglycosides	Specific mutations that arise in Mycobacterium tuberculosis tlyA resulting in aminoglycosides resistance.	Antibiotic resistant tlyA	aminoglycoside antibiotic	aminoglycoside	antibiotic target alteration	33618	0.596659	0.524585	0.214893	0.509039	0.415616	0.490577	0.496346	0.241153	0.436109
ARO:3000013	vanB	VanB is a D-Ala-D-Ala ligase homolog similar to VanA, and can synthesize D-Ala-D-Lac, an alternative substrate for peptidoglycan synthesis that reduces vancomycin binding affinity. It has been isolated from VREs. It is associated with vancomycin resistance, but not teicoplanin resistance.	Van ligase;glycopeptide resistance gene cluster	glycopeptide antibiotic	glycopeptide	antibiotic target alteration	33552	0.537282	0.562193	0.175624	0.453365	0.429116	0.559527	0.529543	0.218312	0.43312
ARO:3002970	vanT gene in vanC cluster	Also known as vanTC, is a vanT variant found in the vanC gene cluster.	glycopeptide resistance gene cluster;vanT	glycopeptide antibiotic	glycopeptide	antibiotic target alteration	32778	0.43131	0.579069	0.171987	0.449821	0.482635	0.550267	0.530229	0.235133	0.428807
ARO:3003841	kdpE	kdpE is a transcriptional activator that is part of the two-component system KdpD/KdpE that is studied for its regulatory role in potassium transport and has been identified as an adaptive regulator involved in the virulence and intracellular survival of pathogenic bacteria. kdpE regulates a range of virulence loci through direct promoter binding.	kdpDE	aminoglycoside antibiotic	aminoglycoside	antibiotic efflux	32466	0.474812	0.581962	0.301069	0.382629	0.443581	0.574255	0.436363	0.235664	0.428792
ARO:3003078	Enterococcus faecium liaR mutant conferring daptomycin resistance	liaR is a response regulator found in the liaFSR signal transduction pathway. Mutations confer daptomycin resistance.	daptomycin resistant liaR	peptide antibiotic	peptide	antibiotic efflux;antibiotic target alteration	32248	0.570682	0.5323	0.383608	0.482162	0.337025	0.413593	0.439568	0.284355	0.430412
ARO:3003394	Mycobacterium tuberculosis pncA mutations conferring resistance to pyrazinamide	pncA is a pyrazinamidase/nicotinamidase. It catalyzes the activation of pyrazinamide. Some mutation within pncA are associated with loss of enzyme activity, resulting in pyrazinamide resistance.	Pyrazinamide resistant pncA	pyrazine antibiotic	pyrazine	antibiotic target alteration	31724	0.513366	0.454673	0.311977	0.397987	0.428634	0.428432	0.432929	0.399443	0.42093
ARO:3003470	Mycobacterium tuberculosis gidB mutation conferring resistance to streptomycin	Specific mutations that occurs on Mycobacterium tuberculosis gidB causing it to be streptomycin resistant.	antibiotic resistant gidB	aminoglycoside antibiotic	aminoglycoside	antibiotic target alteration	30912	0.540787	0.497584	0.270526	0.489398	0.399705	0.385477	0.472078	0.24735	0.412863
ARO:3003393	Mycobacterium tuberculosis inhA mutations conferring resistance to isoniazid	inhA is a enoyl-acyl carrier reductase used in lipid metabolism and farry acid biosynthesis. It is inhibited by isoniazid. mutations in the promoter region or multiple copies of the inhA shows marked resistance to isoniazid mediated inhibition of mycolic acid biosynthesis.	isoniazid resistant inhA	disinfecting agents and antiseptics;isoniazid-like antibiotic	Multidrug	antibiotic target alteration	30890	0.454813	0.462869	0.196349	0.40035	0.401634	0.561201	0.463836	0.201669	0.39284
ARO:3002827	tlrC	tlrC is an ABC-F subfamily protein found in Streptomyces fradiae and confers resistance to mycinamicin, tylosin and lincosamides. tlrC is found in the tylosin biosynthetic cluster and is one mechanism by which S. fradiae protects itself from self-destruction when producing this macrolide.	Miscellaneous ABC-F subfamily ATP-binding cassette ribosomal protection proteins	lincosamide antibiotic;macrolide antibiotic	Multidrug	antibiotic target protection	30324	0.500996	0.495174	0.156352	0.412311	0.434902	0.460676	0.509625	0.217073	0.398389
ARO:3003737	Staphylococcus aureus fusE with mutation conferring resistance to fusidic acid	The mutations to the rplF gene encoding riboprotein L6 have been shown to cause fusidic acid resistance, demonstrating a potential secondary site of action of the antibiotic that is blocked through these mutations. Several types of mutations have been identified that cause resistance, including SNPs, frameshift mutations and early stop codons.	antibiotic resistant fusE	fusidane antibiotic	fusidane	antibiotic target alteration	29850	0.493367	0.498549	0.270162	0.42826	0.448885	0.43044	0.425145	0.214063	0.401109
ARO:3002833	vgaE	vgaE is an ABC-F subfamily protein expressed in staphylococci that confers resistance to streptogramin A antibiotics and related compounds. It is associated with transposon DNA.	vga-type ABC-F protein	lincosamide antibiotic;pleuromutilin antibiotic;streptogramin A antibiotic;streptogramin antibiotic	Multidrug	antibiotic target protection	29764	0.419352	0.446958	0.241073	0.352207	0.360168	0.491135	0.445521	0.314809	0.383903
ARO:3007644	Clostridium perfringes cplR	CplR is an ABC-F ATPase ribosomal protection protein from Clostridium perfringes which confers resistance to pleuromutilins and lincosamides.	Miscellaneous ABC-F subfamily ATP-binding cassette ribosomal protection proteins	lincosamide antibiotic;pleuromutilin antibiotic;streptogramin A antibiotic;streptogramin antibiotic	Multidrug	antibiotic target protection	28648	0.384921	0.364027	0.209803	0.315584	0.591602	0.494482	0.407975	0.273909	0.380288
ARO:3000553	adeR	AdeR is a positive regulator of AdeABC efflux system. AdeR inactivation leads to susceptibility to aminoglycoside antibiotics.	resistance-nodulation-cell division (RND) antibiotic efflux pump	glycylcycline;tetracycline antibiotic	Multidrug	antibiotic efflux	27386	0.428424	0.457566	0.178169	0.371553	0.307614	0.479643	0.399962	0.172809	0.349467
ARO:3003323	Staphylococcus aureus pgsA mutations conferring resistance to daptomycin	Point mutations that occur within Staphylococcus aureus pgsA gene resulting in resistance to daptomycin.	daptomycin resistant pgsA	peptide antibiotic	peptide	antibiotic target alteration	27202	0.403477	0.404528	0.287979	0.427522	0.326418	0.390051	0.397901	0.213709	0.356448
ARO:3003730	Bifidobacterium bifidum ileS conferring resistance to mupirocin	Bifidobacteria have an intrinsically resistant form of ileS (isoleucyl-tRNA synthetase) that confers resistance to mupirocin.	antibiotic-resistant isoleucyl-tRNA synthetase (ileS)	mupirocin-like antibiotic	mupirocin-like	antibiotic target alteration	27112	0.458112	0.227095	0.439968	0.357524	0.654764	0.115587	0.341352	0.592613	0.398377
ARO:3004145	AxyZ	AxyZ is a transcriptional regulator of the AxyXY-OprZ efflux pump system.	resistance-nodulation-cell division (RND) antibiotic efflux pump	aminoglycoside antibiotic;cephalosporin;fluoroquinolone antibiotic;macrolide antibiotic	Multidrug	antibiotic efflux;antibiotic target alteration	26546	0.397704	0.4161	0.191259	0.280584	0.348115	0.523267	0.393551	0.163601	0.339273
ARO:3004807	GOB-15	GOB-15 is a class B beta-lactamase gene found in Elizabethkingia meningoseptica.	GOB beta-lactamase	carbapenem;cephalosporin;penam	Multidrug	antibiotic inactivation	26276	0.409456	0.430083	0.135627	0.330794	0.329793	0.467928	0.422627	0.163424	0.336216
ARO:3002884	iri	iri is a monooxygenase that confers resistance to rifampin found in Rhodococcus hoagii.	rifampin monooxygenase	rifamycin antibiotic	rifamycin	antibiotic inactivation	24850	0.000206171	0.000482155	0.426878	0.589818	0.0366436	0.0018967	0.263512	1.0643	0.297966
ARO:3002882	lmrD	lmrD is a chromosomally-encoded efflux pump that confers resistance to lincosamides in Streptomyces lincolnensis and Lactococcus lactis. It can dimerize with lmrC.	ATP-binding cassette (ABC) antibiotic efflux pump	lincosamide antibiotic	lincosamide	antibiotic efflux	24438	0.220809	0.170683	0.473057	0.351174	0.227094	0.078769	0.296938	0.821726	0.330031
ARO:3002943	vanH gene in vanB cluster	Also known as vanHB, is a vanH variant in the vanB gene cluster.	glycopeptide resistance gene cluster;vanH	glycopeptide antibiotic	glycopeptide	antibiotic target alteration	24130	0.338533	0.382349	0.313432	0.27512	0.314364	0.363051	0.343642	0.265233	0.324466
ARO:3002892	otr(B)	otr(B) is a tetracycline resistance efflux pump found in Streptomyces rimosus.	major facilitator superfamily (MFS) antibiotic efflux pump	tetracycline antibiotic	tetracycline	antibiotic efflux	23488	0.0195863	0.00241078	0.226893	0.225944	0.385722	0.0286737	0.36356	1.21196	0.308094
ARO:3003987	VatI	Streptogramin A acetyltransferase found in Paenibacillus sp. LC231, isolated from Lechuguilla Cave, NM, USA. Confers resistance to streptogramin A antibiotics. Described by Pawlowski et al. 2016.	streptogramin vat acetyltransferase	streptogramin A antibiotic;streptogramin antibiotic	Multidrug	antibiotic inactivation	23446	0.353583	0.348598	0.137808	0.279403	0.284952	0.454205	0.351426	0.144656	0.294329
ARO:3003291	Staphylococcus aureus rpoC conferring resistance to daptomycin	Point mutations that occurs in Staphylococcus aureus rpoC resulting in resistance to daptomycin.	daptomycin-resistant beta prime subunit of RNA polymerase (rpoC)	peptide antibiotic	peptide	antibiotic target alteration	23416	0.329668	0.331723	0.251618	0.309086	0.746373	0.28908	0.350739	0.170861	0.347393
ARO:3003455	Mycobacterium tuberculosis embR mutant conferring resistance to ethambutol	Point mutation in the M.tuberculosis embR results in increased resistance to ethambutol.	ethambutol resistant embR	polyamine antibiotic	polyamine	antibiotic target alteration	23346	0.403889	0.344741	0.153443	0.286491	0.338471	0.394626	0.336545	0.16431	0.302815
ARO:3004036	tetB(60)	tetB(60) is a subunit of tetAB(60), an ABC transporter that confers resistance to tetracycline and tigercycline identified by screening a human saliva metagenomic library in Escherichia coli, which is required for resistance.	ATP-binding cassette (ABC) antibiotic efflux pump	tetracycline antibiotic	tetracycline	antibiotic efflux	22984	0.0892721	0.0351973	0.36761	0.479652	0.376079	0.109897	0.25092	0.684506	0.299142
ARO:3004574	Acinetobacter baumannii AbaQ	AbaQ is an MFS transporter mainly involved in the extrusion of quinolone-type drugs in A. baumannii.	major facilitator superfamily (MFS) antibiotic efflux pump	fluoroquinolone antibiotic	fluoroquinolone	antibiotic efflux	20528	0.0307195	0.0400189	0.287252	0.197443	0.0520725	0.0371531	0.238329	1.13724	0.252529
ARO:3004721	Mycobacterium tuberculosis rpsA mutations conferring resistance to pyrazinamide	RpsA, the 30S ribosomal protein S1 of Mycobacterium tuberculosis, is involved in trans-translation and is targeted by pyrazinonic acid, the active form of the antibiotic pyrazinamide, which disrupts the initiation of mRNA translation. Mutations in the amino acid sequence of rpsA can confer resistance to pyrazinamide maintaining rpsA function.	pyrazinamide resistant rpsA	pyrazine antibiotic	pyrazine	antibiotic target alteration	20224	0.297505	0.376081	0.544324	0.349254	0.245416	0.129868	0.16667	0.287896	0.299627
ARO:3007188	vanH gene in vanP cluster	vanH variant in the vanP cluster.	glycopeptide resistance gene cluster;vanH	glycopeptide antibiotic	glycopeptide	antibiotic target alteration	19424	0.21916	0.155254	0.584321	0.197147	0.346186	0.0813351	0.208795	0.535777	0.290997
ARO:3003949	efrB	efrB is a part of the EfrAB efflux pump, and both efrA and efrB are necessary to confer multidrug resistance.	ATP-binding cassette (ABC) antibiotic efflux pump	fluoroquinolone antibiotic;macrolide antibiotic;rifamycin antibiotic	Multidrug	antibiotic efflux	18826	0.0678303	0.101253	0.388335	0.195671	0.302792	0.0704012	0.199866	0.770025	0.262022
ARO:3007692	Mycobacterium tuberculosis Rv2535c with mutation conferring resistance to bedaquiline	These pepQ/Rv2535c mutations increase efflux through the mmpL5-mmpS5 (Rv0676c-Rv0677c) transporter, such as preventing degradation of MmpL5, which leads to reduced susceptibility to bedaquiline and clofazimine.	bedaquiline resistant Rv2535c	diarylquinoline antibiotic;fluoroquinolone antibiotic	Multidrug	antibiotic target alteration	17296	0.208027	0.20588	0.378882	0.254741	0.315328	0.0509878	0.213145	0.42547	0.256558
ARO:3002828	srmB	srmB is an ABC-F subfamily protein found in Streptomyces ambofaciens that confers resistance to spiramycin.	Miscellaneous ABC-F subfamily ATP-binding cassette ribosomal protection proteins	macrolide antibiotic	macrolide	antibiotic target protection	16804	0.324926	0.21697	0.162897	0.23318	0.290256	0.220129	0.213832	0.148729	0.226365
ARO:3005084	dfrA31	dfrA31 is an antibiotic resistance dihydrofolate reductase from an integron found from Vibrio cholerae.	trimethoprim resistant dihydrofolate reductase dfr	diaminopyrimidine antibiotic	diaminopyrimidine	antibiotic target replacement	16212	0.23318	0.275311	0.0923569	0.20586	0.240594	0.346093	0.168959	0.0738331	0.204523
ARO:3007028	salD	salD is a ABC-F subfamily protein gene that confers resistance to lincosamides and class A streptogramins.	sal-type ABC-F protein	lincosamide antibiotic;pleuromutilin antibiotic;streptogramin A antibiotic;streptogramin antibiotic	Multidrug	antibiotic target protection	16140	0.223077	0.238185	0.247982	0.228602	0.407419	0.291534	0.0560908	0.0993295	0.224028
ARO:3003378	Escherichia coli AcrAB-TolC with MarR mutations conferring resistance to ciprofloxacin and tetracycline	MarR is a repressor of the mar operon marRAB, thus regulating the expression of marA, the activator of multidrug efflux pump AcrAB.	resistance-nodulation-cell division (RND) antibiotic efflux pump	cephalosporin;disinfecting agents and antiseptics;fluoroquinolone antibiotic;glycylcycline;penam;phenicol antibiotic;rifamycin antibiotic;tetracycline antibiotic	Multidrug	antibiotic efflux;antibiotic target alteration	16084	0.218129	0.232881	0.13599	0.191093	0.218415	0.305704	0.226881	0.114911	0.205501
ARO:3003801	bcr-1	Transmembrane protein which expels bicyclomycin from the cell, leading to bicyclomycin resistance. Identified in Pseudomonas aeruginosa strains responsible for outbreaks in Brazil, often appearing with blaSPM-1, another bicyclomycin resistance gene.	major facilitator superfamily (MFS) antibiotic efflux pump	bicyclomycin-like antibiotic	bicyclomycin-like	antibiotic efflux	15962	0.0395849	0.077627	0.346884	0.109723	0.382347	0.0460787	0.206277	0.677069	0.235699
ARO:3002817	carA	carA is an ABC-F subfamily protein involved in macrolide resistance. It is found in Streptomyces thermotolerans.	Miscellaneous ABC-F subfamily ATP-binding cassette ribosomal protection proteins	macrolide antibiotic	macrolide	antibiotic target protection	15468	0.202872	0.306651	0.242164	0.430328	0.101734	0.231286	0.0164838	0.0315163	0.19538
ARO:3004032	tetA(46)	tetA(46) is a subunit of tetAB(46), a heterodimeric ABC transporter, that is required for conferring tetracycline resistance in Streptococcus australis isolated from the oral cavity.	ATP-binding cassette (ABC) antibiotic efflux pump	tetracycline antibiotic	tetracycline	antibiotic efflux	14796	0.17607	0.22372	0.312705	0.314845	0.108967	0.151625	0.161404	0.141292	0.198828
ARO:3000813	MexS	MexS is a suppressor of MexT, which is an activator of the multidrug pump MexEF-OprN. Mutations in MexS lead to multidrug resistance.	resistance-nodulation-cell division (RND) antibiotic efflux pump	diaminopyrimidine antibiotic;fluoroquinolone antibiotic;phenicol antibiotic	Multidrug	antibiotic efflux	14434	0.0210295	0.0168754	0.272344	0.265669	0.47926	0.0556738	0.147439	0.424054	0.210293
ARO:3002893	tcr3	tcr3 is a tetracycline efflux pump that confers self-resistance to Kitasatospora aureofaciens.	major facilitator superfamily (MFS) antibiotic efflux pump	tetracycline antibiotic	tetracycline	antibiotic efflux	14364	0.00268022	0	0.327249	0.227421	0.0265184	0.00301241	0.169188	0.691942	0.181001
ARO:3003458	Mycobacterium tuberculosis ethA with mutation conferring resistance to ethionamide	Specific mutations that occurs on Mycobacterium tuberculosis ethA causing it to be ethionamide resistant.	ethionamide resistant ethA	isoniazid-like antibiotic;thioamide antibiotic	Multidrug	antibiotic target alteration	14202	0.00206171	0.00723233	0.483238	0.277631	0.0482153	0.0266654	0.111037	0.538787	0.186858
ARO:3000245	RbpA	RNA-polymerase binding protein which confers resistance to rifampin.	RbpA bacterial RNA polymerase-binding protein	rifamycin antibiotic	rifamycin	antibiotic target protection	13814	0.256889	0.236256	0.0752673	0.206451	0.160075	0.206741	0.211084	0.0812696	0.179254
ARO:3003583	basS	Histidine protein kinase sensor Lipid A modification gene; part of a two-component system involved in polymyxin resistance that senses high extracellular Fe(2+).	pmr phosphoethanolamine transferase	peptide antibiotic	peptide	antibiotic efflux;antibiotic target alteration	13518	0.202872	0.225167	0.635227	0.137191	0.189486	0.0639301	0.0922636	0.223624	0.22122
ARO:3002944	vanH gene in vanD cluster	Also known as vanHD, is a vanH variant in the vanD gene cluster.	glycopeptide resistance gene cluster;vanH	glycopeptide antibiotic	glycopeptide	antibiotic target alteration	13420	0.0443268	0.0458048	0.20544	0.218561	0.144646	0.0966203	0.158428	0.442114	0.169492
ARO:3002972	vanT gene in vanG cluster	Also known as vanTG, is a vanT variant found in the vanG gene cluster.	glycopeptide resistance gene cluster;vanT	glycopeptide antibiotic	glycopeptide	antibiotic target alteration	13260	0.234623	0.139825	0.336339	0.215164	0.208772	0.09305	0.117905	0.183786	0.191183
ARO:3003368	Escherichia coli EF-Tu mutants conferring resistance to kirromycin	Sequence variants of Escherichia coli elongation factor Tu that confer resistance to kirromycin.	elfamycin resistant EF-Tu	elfamycin antibiotic	elfamycin	antibiotic target alteration	13120	0.226788	0.0723233	0.401425	0.180608	0.23288	0.0634838	0.136449	0.236372	0.193791
ARO:3003794	Staphylococcus aureus walK with mutation conferring resistance to daptomycin	walK is the histidine kinase sensor of a two-component regulatory system controlling peptidoglycan metabolism through regulation of the expression of most of the peptidoglycan hydrolase genes. Mutations in the gene have been found that confer daptomycin resistance.	daptomycin resistant walK	peptide antibiotic	peptide	antibiotic target alteration	12666	0.295443	0.299419	0.264708	0.200249	0.139824	0.0502069	0.147439	0.143594	0.19261
ARO:3005008	TxR	TxR is a putative transcription regulator that plays a role in conferring tetracycline resistance. It is required for proper functioning of Tet35.	ATP-binding cassette (ABC) antibiotic efflux pump	tetracycline antibiotic	tetracycline	antibiotic efflux	12242	0.00824684	0.0120539	1.13774	0.0327841	0.146575	0.0542234	0.0107603	0.330744	0.21664
ARO:3004476	vmlR	vmlR is an ABC-F ATPase ribosomal protection protein identified in Bacillus subtilus. Shown to confer resistance to lincomycin and streptogramin A virginiamycin. Described by Crowe-McAuliffe et al. 2018.	Miscellaneous ABC-F subfamily ATP-binding cassette ribosomal protection proteins	lincosamide antibiotic;nucleoside antibiotic;pleuromutilin antibiotic;streptogramin A antibiotic;streptogramin B antibiotic;streptogramin antibiotic	Multidrug	antibiotic target protection	11960	0.194626	0.202023	0.0978111	0.157423	0.169718	0.196253	0.157741	0.0853419	0.157617
ARO:3007051	Helicobacter pylori rpoB mutation conferring resistance to rifampicin	Rifampicin inhibits transcription by binding the beta subunit of RNA polymerase. Helicobacter pylori mutations associated with rifampicin resistance typically occur in the rifampicin resistance determining region of rpoB between codons 525 and 586.	rifamycin-resistant beta-subunit of RNA polymerase (rpoB)	fluoroquinolone antibiotic;peptide antibiotic;rifamycin antibiotic	Multidrug	antibiotic target alteration;antibiotic target replacement	11020	0.0249467	0.0120539	0.52978	0.168498	0.0617156	0.020529	0.0904321	0.364562	0.159065
ARO:3002704	fexA	fexA is a plasmid-encoded chloramphenicol exporter that is found in Mammaliicoccus lentus.	major facilitator superfamily (MFS) antibiotic efflux pump	phenicol antibiotic	phenicol	antibiotic efflux	10746	0.00577279	0.0144647	0.237801	0.17027	0.0149467	0.00290084	0.137136	0.504969	0.136033
ARO:3007491	Pseudomonas aeruginosa ampR with mutation conferring resistance to aztreonam	ampR is a regulatory gene that plays an essential role in regulating antibiotic resistance in P. aeruginosa. Mutation in ampR leads to its loss of control over blaPDC-16, allowing overexpression of blaPDC-16 and further resistance to aztreonam.	PDC beta-lactamase;ampC-type beta-lactamase	carbapenem;cephalosporin;monobactam;penam	Multidrug	antibiotic inactivation	10370	0.157721	0.0891988	0.582139	0.0974662	0.146575	0.0334712	0.0604407	0.195826	0.170355
ARO:3003327	Mycobacterium tuberculosis embC mutant conferring resistance to ethambutol	Point mutations in Mycobacterium tuberculosis embC that result in lower affinity between ethambutol and EmbC, resulting in resistance.	ethambutol resistant embC	polyamine antibiotic	polyamine	antibiotic target alteration	10244	0.240808	0.18129	0.115264	0.139111	0.263256	0.076426	0.102795	0.11314	0.154011
ARO:3007209	Streptomyces venezuelae rox	Streptomyces venezuelae rox is a class A flavoprotein monooxygenase that confers resistance to rifamycin antibiotics. It acts by oxygenating the naphthyl group of the antibiotic, leading to a ring opening event and linearization of the molecule.	rifampin monooxygenase	rifamycin antibiotic	rifamycin	antibiotic inactivation	10120	0.000412342	0	0.350156	0.26434	0.0289292	0.00513226	0.0641037	0.339774	0.131606
ARO:3004833	Neisseria gonorrhoeae PBP1 conferring resistance to beta-lactam antibiotics	Point mutation in Neisseria gonorrhoea PBP1 (ponA) decreases affinity between beta-lactam antibiotic molecule and PBP1, thereby conferring resistance to beta-lactam antibiotics.	Penicillin-binding protein mutations conferring resistance to beta-lactam antibiotics	carbapenem;cephalosporin;cephamycin;monobactam;penam	Multidrug	antibiotic target alteration	10028	0.0956634	0.163933	0.391244	0.174996	0.072323	0.0400539	0.063188	0.206095	0.150937
ARO:3003962	farB	farB is the cytoplasmic transporter protein that is part of the farAB efflux pump. farB corresponds to 3 loci in Pseudomonas aeruginosa PAO1 and 3 loci in Pseudomonas aeruginosa LESB58.	major facilitator superfamily (MFS) antibiotic efflux pump	antibacterial free fatty acids	antibacterial_free_fatty_acids	antibiotic efflux	9924	0.0111332	0.00337509	0.07454	0.0304213	0.153325	0.0138348	0.163922	0.589957	0.130064
ARO:3002942	vanH gene in vanA cluster	Also known as vanHA, is a vanH variant in the vanA gene cluster.	glycopeptide resistance gene cluster;vanH	glycopeptide antibiotic	glycopeptide	antibiotic target alteration	9872	0.156484	0.212148	0.177442	0.149153	0.0901626	0.0891451	0.144233	0.110307	0.141134
ARO:3007210	Nocardia farcinica rox	Nocardia farcinica rox is a rifampin monooxygenase that inactivates rifampin.	rifampin monooxygenase	rifamycin antibiotic	rifamycin	antibiotic inactivation	9364	0	0	0.118173	0.00280584	0.0101252	0.00290084	0.157512	0.63794	0.116182
ARO:3000620	adeL	AdeL is a regulator of AdeFGH in Acinetobacter baumannii. AdeL mutations are associated with AdeFGH overexpression and multidrug resistance.	resistance-nodulation-cell division (RND) antibiotic efflux pump	fluoroquinolone antibiotic;tetracycline antibiotic	Multidrug	antibiotic efflux	9216	0.0148443	0.0400189	0.81085	0.0261387	0.0737694	0.0554507	0.00915768	0.240091	0.15879
ARO:3003326	Mycobacterium tuberculosis embB mutant conferring resistance to ethambutol	Point mutations that occur within Mycobacterium tuberculosis embB gene resulting in resistance to ethambutol.	ethambutol resistant embB	polyamine antibiotic	polyamine	antibiotic target alteration	9106	0.247612	0.0703947	0.0992655	0.125377	0.263256	0.0710706	0.0849375	0.0938407	0.131969
ARO:3007645	Clostridium sporogenes cplR	CplR is an ABC-F ATPase ribosomal protection protein from Clostridium sporogenes which confers resistance to pleuromutilins and lincosamides.	Miscellaneous ABC-F subfamily ATP-binding cassette ribosomal protection proteins	lincosamide antibiotic;pleuromutilin antibiotic	Multidrug	antibiotic target protection	8500	0.00762833	0	0.259981	0.0138815	0.0260363	0.00747524	0.107832	0.497887	0.11509
ARO:3003284	Mycobacterium leprae rpoB mutations conferring resistance to rifampicin	Point mutations that occurs in Mycobacterium leprae rpoB resulting in resistance to rifampicin.	rifamycin-resistant beta-subunit of RNA polymerase (rpoB)	peptide antibiotic;rifamycin antibiotic	Multidrug	antibiotic target alteration;antibiotic target replacement	8452	0.248436	0.0771449	0.121446	0.168794	0.148985	0.0325787	0.0902031	0.0688755	0.119558
ARO:3000596	ErmX	ErmX is a rRNA methyltransferase that protects the ribosome from inactivation due to antibiotic binding.	Erm 23S ribosomal RNA methyltransferase	lincosamide antibiotic;macrolide antibiotic;streptogramin A antibiotic;streptogramin B antibiotic;streptogramin antibiotic	MLS	antibiotic target alteration	8342	0.00515428	0.241078	0.0316341	0.00635007	0.293149	0.00234299	0.4327	0.176527	0.148617
ARO:3003028	lmrA	lmrA is the repressor to the lmrAB operon in Bacillus subtilis. lmrA mutations result in lincomycin resistance.	ATP-binding cassette (ABC) antibiotic efflux pump	lincosamide antibiotic;nucleoside antibiotic	Multidrug	antibiotic efflux;antibiotic target alteration	8326	0.196069	0.1432	0.209439	0.138815	0.12102	0.0362605	0.0863111	0.0789678	0.12626
ARO:3003046	qacA	qacA is a subunit of the qac multidrug efflux pump.	major facilitator superfamily (MFS) antibiotic efflux pump	fluoroquinolone antibiotic	fluoroquinolone	antibiotic efflux	8288	0.220603	0.0665374	0.0974475	0.15949	0.185629	0.0372646	0.103253	0.0740102	0.118029
ARO:3004925	Mycobacterium tuberculosis mshA mutations conferring resistance to isoniazid	Mutations that occur in Mycobacterium tuberculosis mshA that result in or contribute to antibiotic resistance to isoniazid.	isoniazid resistant mshA	isoniazid-like antibiotic	isoniazid-like	antibiotic target alteration	8286	0.162669	0.184183	0.145444	0.126115	0.149467	0.0485333	0.0952398	0.0986212	0.126284
ARO:3003688	PvrR	PvrR is a response regulator that controls the conversion between antibiotic-resistant and antibiotic-susceptible forms of Pseudomonas aeruginosa biofilms through porin deletion/gene absence.	phenotypic variant regulator	aminoglycoside antibiotic;penam;tetracycline antibiotic	Multidrug	resistance by absence	8064	0.000412342	0	0.754127	0.00295352	0.102699	0.0487564	0.00183154	0.22628	0.142132
ARO:3003970	D-Ala-D-Ala ligase	Non-van ligases that synthesize D-Ala-D-Ala, the default cell wall precursor that makes a cell vulnerable to glycopeptide antibiotics. Mutations in the ddl gene can cause the production of nonfunctional/inactivated D-Ala-D-Ala ligases, which can render bacteria glycopeptide dependent depending on the presence of vancomycin resistance clusters.	Van ligase	glycopeptide antibiotic	glycopeptide	antibiotic target alteration	8012	0.188234	0.137896	0.119628	0.168203	0.0969128	0.0448515	0.0840217	0.0653344	0.113135
ARO:3003359	Streptomyces cinnamoneus EF-Tu mutants conferring resistance to elfamycin	Sequence variants of Streptomyces cinnamoneus elongation factor Tu that confer resistance to elfamycin antibiotics.	elfamycin resistant EF-Tu	elfamycin antibiotic	elfamycin	antibiotic target alteration	8012	0.00804067	0.0790735	0.18835	0.175291	0.0245898	0.0224257	0.0805876	0.264525	0.10536
ARO:3003901	Staphylococcus aureus GlpT with mutation conferring resistance to fosfomycin	Mutations to the active importer GlpT, which is involved with the uptake of many phosphorylated sugars, confer resistance to fosfomycin by reducing import of the drug into the bacteria.	antibiotic-resistant GlpT	phosphonic acid antibiotic	phosphonic acid	antibiotic target alteration	7936	0.204728	0.10077	0.162534	0.130841	0.13886	0.0334712	0.0879137	0.0816237	0.117593
ARO:3003930	rpsJ	rpsJ is a tetracycline resistance protein identified in Neisseria gonorrhoeae. Tetracycline resistance is conferred by binding to the ribosome as a 30S ribosomal protection protein.	tetracycline-resistant ribosomal protection protein	tetracycline antibiotic	tetracycline	antibiotic target protection	7936	0.138959	0.0887166	0.0825395	0.132908	0.102699	0.106662	0.0963845	0.0695838	0.102307
ARO:3003749	salA	salA is an ABC-F subfamily protein gene isolated from the chromosome of Mammaliicoccus sciuri conferring resistance to lincosamides and streptogramins.	sal-type ABC-F protein	lincosamide antibiotic;pleuromutilin antibiotic;streptogramin A antibiotic;streptogramin antibiotic	Multidrug	antibiotic target protection	7904	0.206996	0.256507	0.193804	0.111348	0.0790731	0.0152852	0.118363	0.055065	0.129555
ARO:3004639	Corynebacterium striatum tetA	The tetAB genes of the Corynebacterium striatum R-plasmid encode an ABC transporter and confer tetracycline, oxytetracycline, and oxalic resistance.	major facilitator superfamily (MFS) antibiotic efflux pump	penam;tetracycline antibiotic	Multidrug	antibiotic efflux	7810	0.0727784	0.187558	0.0621773	0.074281	0.0192861	0.068616	0.102566	0.245402	0.104083
ARO:3007669	aadT	The AadT pump is a novel multidrug efflux pump from the proton antiporter 2 (DHA2) family and was discovered in Acinetobacter multidrug resistance plasmids. The presence of AadT decreased bacterial susceptibility to antibiotics (erythromycin and tetracycline), biocides (chlorhexidine), and dyes (ethidium bromide and DAPI) and was able to mediate ethidium transport.	major facilitator superfamily (MFS) antibiotic efflux pump	disinfecting agents and antiseptics;macrolide antibiotic;tetracycline antibiotic	Multidrug	antibiotic efflux	7804	0.189884	0.05593	0.1269	0.137634	0.157182	0.0383803	0.0863111	0.0950801	0.110913
ARO:3004470	poxtA	PoxtA is an ABC-F subfamily ATP-binding cassette protein that confers resistance to tetracycline, -phenicol, and oxazolidinone via modification of the bacterial ribosome. The encoding gene was isolated from a methicillin-resistant Staphylococcus aureus strain.	Miscellaneous ABC-F subfamily ATP-binding cassette ribosomal protection proteins	oxazolidinone antibiotic;phenicol antibiotic;tetracycline antibiotic	Multidrug	antibiotic target protection	7652	0.167617	0.152843	0.177805	0.128626	0.122949	0.0285621	0.0723456	0.0901225	0.117609
ARO:3004577	Acinetobacter baumannii AmvA	AmvA has 14 alpha-helical transmembrane segments, qualifying it as a member of the DHA2 transporter family of the major facilitator superfamily (MFS). When AmvA was expressed in E. coli, the cells had at least four-fold decreased susceptibility to erythromycin, acridine orange, acriflavine, deoxycholate and methyl viologen. AmvA from the AC0037 strain of A. baumannii was tested.	major facilitator superfamily (MFS) antibiotic efflux pump	disinfecting agents and antiseptics;macrolide antibiotic	Multidrug	antibiotic efflux	7478	0.185966	0.106556	0.101811	0.104555	0.189004	0.057459	0.0705141	0.0731249	0.111124
ARO:3007120	tet(O/M/O)	Tet(O/M/O) is a mosaic tetracycline resistance gene and ribosomal protection protein.	tetracycline-resistant ribosomal protection protein	tetracycline antibiotic	tetracycline	antibiotic target protection	7334	0.180194	0.0723233	0.109083	0.137191	0.112824	0.0485333	0.0782981	0.0713543	0.101225
ARO:3002945	vanH gene in vanF cluster	Also known as vanHF, is a vanH variant in the vanF gene cluster.	glycopeptide resistance gene cluster;vanH	glycopeptide antibiotic	glycopeptide	antibiotic target alteration	7264	0.00226788	0.0139825	0.306887	0.00900824	0.163932	0.00580168	0.0634169	0.357303	0.115325
ARO:3000175	tet(H)	TetH is a tetracycline efflux protein expressed in Gram-negative bacteria (Actinobacillus, Acinetobacter, Gallibacterium, Histophilus, Mannheimia, Moraxella, Pasteurella, and Psychrobacter). Its gene is linked to the resistance genes sul2, and strAB, which confer resistance to sulfamethoxazole and streptomycin, respectively.	major facilitator superfamily (MFS) antibiotic efflux pump	tetracycline antibiotic	tetracycline	antibiotic efflux	7228	0.130094	0.0843772	0.0476329	0.0807788	0.236255	0.0156199	0.104626	0.184671	0.110507
ARO:3003438	Enterococcus faecium EF-Tu mutants conferring resistance to GE2270A	Sequence variants of Enterococcus faecium elongation factor Tu that confer resistance to GE2270A.	elfamycin resistant EF-Tu	elfamycin antibiotic	elfamycin	antibiotic target alteration	6776	0.0721599	0.0752162	0.137808	0.141031	0.0771445	0.0338059	0.0732614	0.135449	0.0932345
ARO:3007637	Clostridioides difficile cplR	CplR is an ABC-F ATPase ribosomal protection protein from Clostridioides difficile which confers resistance to pleuromutilins and lincosamides. Its resistance to these antibiotics increases in synergy with erythromcyin resistance methylases (e.g., ermB).	Miscellaneous ABC-F subfamily ATP-binding cassette ribosomal protection proteins	lincosamide antibiotic;nucleoside antibiotic;streptogramin A antibiotic;streptogramin antibiotic	Multidrug	antibiotic target protection	6694	0.143083	0.0752162	0.0778125	0.127001	0.296524	0.0223142	0.070972	0.0527633	0.108211
ARO:3007059	Helicobacter pylori frxA mutation conferring resistance to metronidazole	FrxA encodes an NADH-flavin oxidoreductase in Helicobacter pylori. Mutations in this gene confer resistance to nitrofuran antibiotics and metronidazole.	Antibiotic resistant Helicobacter pylori nitroreductase	nitroimidazole antibiotic	nitroimidazole	antibiotic target alteration	6678	0.159989	0.0959489	0.0869028	0.106179	0.156218	0.041839	0.0684536	0.0722396	0.0984712
ARO:3004361	sul4	sul4 is a dihydropteroate synthase gene and mobile sulfonamide resistance gene shown to confer resistance when expressed in E. coli.	sulfonamide resistant sul	sulfonamide antibiotic	sulfonamide	antibiotic target replacement	6662	0.0111332	0.0144647	0.0883572	0.0764962	0.193343	0.0123844	0.0762377	0.290552	0.0953711
ARO:3003066	smeR	smeR is the responder component of a two component signal transduction system that includes smeS.	resistance-nodulation-cell division (RND) antibiotic efflux pump	aminoglycoside antibiotic;cephalosporin;cephamycin;penam	Multidrug	antibiotic efflux	6560	0.137928	0.034233	0.176351	0.100715	0.126806	0.0303473	0.0505962	0.109245	0.0957777
ARO:3004035	tetA(60)	tetA(60) is a subunit of tetAB(60), an ABC transporter that confers resistance to tetracycline and tigercycline identified by screening a human saliva metagenomic library in Escherichia coli, which is required for resistance.	ATP-binding cassette (ABC) antibiotic efflux pump	tetracycline antibiotic	tetracycline	antibiotic efflux	6420	0.0507181	0.0183219	0.176714	0.0996813	0.130663	0.0345869	0.110808	0.123941	0.0931793
ARO:3000561	tet(30)	Tet30 is a tetracycline efflux pump found in agrobacterium, a Gram-negative bacterium.	major facilitator superfamily (MFS) antibiotic efflux pump	tetracycline antibiotic	tetracycline	antibiotic efflux	6320	0	0	0.0159988	0.0865381	0.00530368	0.000111571	0.0840217	0.380852	0.0716032
ARO:3003784	Mycobacterium tuberculosis intrinsic murA conferring resistance to fosfomycin	Mycobacterium tuberculosis murA confers intrinsic resistance to fosfomycin. The presence of an aspartic acid residue in place of the critical cysteine at position 117 that enables fosfomycin binding is believed to be responsible for this intrinsic resistance.	antibiotic-resistant murA transferase	phosphonic acid antibiotic	phosphonic acid	antibiotic target alteration	6224	0.16205	0.142236	0.07454	0.114744	0.118128	0.0164009	0.0705141	0.0617932	0.0950508
ARO:3003395	Mycobacterium tuberculosis rpsL mutations conferring resistance to Streptomycin	Ribosomal protein S12 stabilizes the highly conserved pseudoknot structure formed by 16S rRNA. Amino acid substitutions in RpsL affect the higher-order structure of 16S rRNA and confer streptomycin resistance by disrupting interactions between 16S rRNA and streptomycin.	antibiotic-resistant rpsL	aminoglycoside antibiotic	aminoglycoside	antibiotic target alteration	6138	0.0773142	0.086788	0.0869028	0.0878672	0.139342	0.0666078	0.0801297	0.0786137	0.0879457
ARO:3000510	Staphylococcus aureus mupB conferring resistance to mupirocin	An alternative isoleucyl-tRNA synthetase conferring resistance to mupirocin.	antibiotic-resistant isoleucyl-tRNA synthetase (ileS)	mupirocin-like antibiotic	mupirocin-like	antibiotic target alteration	6084	0.0354614	0.0163933	0.22762	0.0934789	0.187075	0.0481986	0.0437279	0.100215	0.0940213
ARO:3003955	efpA	efpA is an MFS transporter found in Mycobacterium tuberculosis.	major facilitator superfamily (MFS) antibiotic efflux pump	isoniazid-like antibiotic;rifamycin antibiotic	Multidrug	antibiotic efflux	6060	0.149062	0.058823	0.081085	0.116664	0.22613	0.0124959	0.062959	0.0559503	0.0953961
ARO:3000195	tetB(P)	TetB(P) is a tetracycline ribosomal protection protein found on the same operon as tetA(P), a tetracycline efflux protein.	tetracycline-resistant ribosomal protection protein	tetracycline antibiotic	tetracycline	antibiotic target protection	6018	0.00659748	0	0.00581776	0.0245142	0.0163932	0.000780995	0.100506	0.409889	0.0705623
ARO:3000594	ErmR	ErmR is a methyltransferase found in the erythromycin producer Aeromicrobium erythreum. Like other Erm enzymes, it catalyzes the methylation of A2058 of the 23S ribosomal RNA. The gene is found within the erythromycin biosynthetic cluster and is responsible for self-resistance.	Erm 23S ribosomal RNA methyltransferase	lincosamide antibiotic;macrolide antibiotic;streptogramin A antibiotic;streptogramin B antibiotic;streptogramin antibiotic	MLS	antibiotic target alteration	5962	0.157927	0.109931	0.0712675	0.101896	0.118128	0.033025	0.0611275	0.051878	0.0881476
ARO:3007013	sdrM	sdrM encodes an efflux pump that confers resistance to norfloxacin and ethidium bromide, making this a multidrug resistance gene.	major facilitator superfamily (MFS) antibiotic efflux pump	disinfecting agents and antiseptics;fluoroquinolone antibiotic	Multidrug	antibiotic efflux	5848	0.0276269	0.0670196	0.0243619	0.0819602	0.00675014	0.00435126	0.0869979	0.282584	0.0727065
ARO:3004592	erm(32)	erm(32) is a rRNA methyltransferase. Encodes methyltransferases that modify 23S rRNA.	Erm 23S ribosomal RNA methyltransferase	lincosamide antibiotic;macrolide antibiotic;streptogramin antibiotic	MLS	antibiotic target alteration	5682	0.141227	0.0530371	0.0752673	0.106179	0.121985	0.0317977	0.0677668	0.0506386	0.0809873
ARO:3003578	PmrF	PmrF is required for the synthesis and transfer of 4-amino-4-deoxy-L-arabinose (Ara4N) to Lipid A, which allows gram-negative bacteria to resist the antimicrobial activity of cationic antimicrobial peptides and antibiotics such as polymyxin. pmrF corresponds to 1 locus in Pseudomonas aeruginosa PAO1 and 1 locus in Pseudomonas aeruginosa LESB58.	pmr phosphoethanolamine transferase	peptide antibiotic	peptide	antibiotic target alteration	5628	0.0837055	0.137896	0.186532	0.0832893	0.040983	0.0271117	0.0583802	0.0818008	0.0874623
ARO:3002985	arnA	arnA modifies lipid A with 4-amino-4-deoxy-L-arabinose (Ara4N) which allows gram-negative bacteria to resist the antimicrobial activity of cationic antimicrobial peptides and antibiotics such as polymyxin. arnA is found in E. coli and P. aeruginosa.	pmr phosphoethanolamine transferase	peptide antibiotic	peptide	antibiotic target alteration	5540	0.00969004	0.00675018	0.27598	0.0180165	0.0298935	0.0103761	0.0460173	0.260629	0.0821691
ARO:3002815	clbB	clbB is a plasmid-encoded cfr gene found in Bacillus brevis.	Cfr 23S ribosomal RNA methyltransferase	lincosamide antibiotic;oxazolidinone antibiotic;phenicol antibiotic;pleuromutilin antibiotic;streptogramin A antibiotic;streptogramin antibiotic	Multidrug	antibiotic target alteration	5536	0.144938	0.0554479	0.107629	0.102487	0.116199	0.0177398	0.0480778	0.0619703	0.0818111
ARO:3000173	tet(E)	TetE is a tetracycline efflux pump found in many Gram-negative bacteria, especially those in water environments. The gene is found on large plasmids.	major facilitator superfamily (MFS) antibiotic efflux pump	tetracycline antibiotic	tetracycline	antibiotic efflux	5532	0	0	0.1229	0.142507	0.00578584	0	0.0505962	0.217781	0.0674463
ARO:3003288	Escherichia coli rpoB mutants conferring resistance to rifampicin	Point mutations that occurs in Escherichia coli rpoB resulting in resistance to rifampicin.	rifamycin-resistant beta-subunit of RNA polymerase (rpoB)	peptide antibiotic;rifamycin antibiotic	Multidrug	antibiotic target alteration;antibiotic target replacement	5484	0.0268022	0.00289293	0.277798	0.0689647	0.0573762	0.0274464	0.0249547	0.159529	0.0807205
ARO:3003297	Bartonella bacilliformis gyrA conferring resistance to fluoroquinolones	Point mutation of Bartonella bacilliformis gyrA resulted in the lowered affinity between fluoroquinolones and gyrA. Thus, conferring resistance.	fluoroquinolone resistant gyrA	fluoroquinolone antibiotic;nybomycin-like antibiotic	Multidrug	antibiotic target alteration	5450	0.0078345	0.00144647	0.0501782	0.0107803	0.0274827	0.00569011	0.0956977	0.344732	0.0679802
ARO:3004562	Clostridioides difficile gyrB conferring resistance to fluoroquinolones	Point mutations in gyrB of Clostridioides difficile conferring resistance to fluoroquinolone antibiotics.	fluoroquinolone resistant gyrB	aminocoumarin antibiotic;fluoroquinolone antibiotic	Multidrug	antibiotic target alteration	5398	0.013195	0	0.165079	0.233919	0.0149467	0.0149505	0.0267862	0.0557732	0.0655812
ARO:3002929	vanR gene in vanN cluster	Also known as vanRN, is a vanR variant found in the vanN gene cluster.	glycopeptide resistance gene cluster;vanR	glycopeptide antibiotic	glycopeptide	antibiotic target alteration	5160	0.143083	0.0424297	0.10072	0.102192	0.0891983	0.0179629	0.0558618	0.0423168	0.0742205
ARO:3003074	Staphylococcus aureus cls conferring resistance to daptomycin	Cardiolipin synthetase (cls) is an inner membrane protein that is involved in membrane synthesis. Specific mutations in S. aureus can confer resistance to daptomycin.	daptomycin resistant cls	peptide antibiotic	peptide	antibiotic target alteration	5134	0.0657686	0.121021	0.194895	0.0872765	0.0303756	0.0178513	0.0439568	0.0805613	0.0802133
ARO:3002700	cmlv	cmlv is a chromosome-encoded chloramphenicol phoshotransferase that is found in Streptomyces venezuelae.	chloramphenicol phosphotransferase	phenicol antibiotic	phenicol	antibiotic inactivation	5028	0.0406157	0.121985	0.299615	0.0254003	0.0501439	0.0277811	0.043499	0.0929554	0.0877494
ARO:3007011	mdeA	mdeA is a multidrug efflux pump that confers resistance in varying degrees to several unrelated antibiotics, including kanamycin, tetracycline, ampicillin, oxacillin, ciprofloxacin, nalidixic acid, acriflavine, and ethidium bromide.	major facilitator superfamily (MFS) antibiotic efflux pump	aminoglycoside antibiotic;disinfecting agents and antiseptics;fluoroquinolone antibiotic;penam;tetracycline antibiotic	Multidrug	antibiotic efflux	5028	0.0606143	0.043394	0.089448	0.016392	0.00675014	0.0246571	0.107832	0.188921	0.067251
ARO:3002891	Streptomyces rimosus otr(A)	Streptomyces rimosus otr(A) is an oxytetracycline resistance ribosomal protection protein found in Streptomyces rimosus.	tetracycline-resistant ribosomal protection protein	tetracycline antibiotic	tetracycline	antibiotic target protection	5012	0.0107209	0.0115717	0.0567231	0.0581844	0.0110895	0.0339175	0.0570065	0.230884	0.0587622
ARO:3003105	dfrA3	dfrA3 is an integron-encoded dihydrofolate reductase found in Escherichia coli.	trimethoprim resistant dihydrofolate reductase dfr	diaminopyrimidine antibiotic	diaminopyrimidine	antibiotic target replacement	4954	0.109065	0.0597873	0.138172	0.0955464	0.040983	0.018967	0.0494515	0.0577209	0.0712115
ARO:3002812	pp-flo	pp-flo is a plasmid chloramphenicol exporter that is found in Photobacterium damselae subsp. piscicida.	major facilitator superfamily (MFS) antibiotic efflux pump	phenicol antibiotic	phenicol	antibiotic efflux	4928	0.000618513	0.000964311	0.0269071	0.0821079	0.00578584	0.00892566	0.074864	0.249652	0.0562281
ARO:3002947	vanH gene in vanM cluster	Also known as vanHM, is a vanH variant in the vanM gene cluster.	glycopeptide resistance gene cluster;vanH	glycopeptide antibiotic	glycopeptide	antibiotic target alteration	4580	0.00700982	0.0607516	0.10472	0.0666019	0.00482153	0.00368184	0.0613564	0.191223	0.0625207
ARO:3002832	vgaD	vgaD is an ABC-F subfamily protein expressed in Enterococcus faecium that confers resistance to streptogramin A antibiotics and related compounds. It is associated with plasmid DNA.	vga-type ABC-F protein	pleuromutilin antibiotic;streptogramin A antibiotic;streptogramin antibiotic	Multidrug	antibiotic target protection	4476	0.00474194	0.000482155	0.095993	0.0894917	0.00867876	0.000446283	0.0544882	0.191931	0.0557816
ARO:3002948	vanH gene in vanO cluster	Also known as vanHO, is a vanH variant in the vanO gene cluster.	glycopeptide resistance gene cluster;vanH	glycopeptide antibiotic	glycopeptide	antibiotic target alteration	4352	0.0455638	0.109449	0.148353	0.0917068	0.0323043	0.0151736	0.0338834	0.0616161	0.0672563
ARO:3004572	Staphylococcus aureus LmrS	MFS transporters are secondary active transporters with single-polypeptide chains containing 400-600 amino acids that transport small solutes across the membrane by using electrochemical gradients. LmrS has 14 transmembrane helices and, when expressed in E. coli, is capable of extruding a variety of antibiotics inclinding linezolid, trimethoprim, florfenicol, chlorampheniocol, erythromycin, strep…	major facilitator superfamily (MFS) antibiotic efflux pump	aminoglycoside antibiotic;diaminopyrimidine antibiotic;macrolide antibiotic;oxazolidinone antibiotic;phenicol antibiotic	Multidrug	antibiotic efflux	4276	0.112569	0.278204	0.0476329	0.0401679	0.0110895	0.0185207	0.08654	0.00796761	0.0753365
ARO:3002925	vanR gene in vanF cluster	Also known as vanRF, is a vanR variant found in the vanF gene cluster.	glycopeptide resistance gene cluster;vanR	glycopeptide antibiotic	glycopeptide	antibiotic target alteration	4260	0.0389663	0.058823	0.252709	0.0497668	0.0270006	0.0242109	0.0263283	0.0706461	0.0685564
ARO:3004720	tet(X4)	A tetracyline resistance gene located on an approximately 180-kb plasmid, designated p47EC. It inactivates all tetracyclines, including tigecycline, eravacycline, and omadacycline.Adjacent to insertion sequence ISVsa3 on the conjugative plasmid.	tetracycline inactivation enzyme	glycylcycline;tetracycline antibiotic	Multidrug	antibiotic inactivation	3994	0.0243282	0.0390546	0.163624	0.0156537	0.012536	0.00357026	0.0503672	0.170684	0.0599773
ARO:3004665	cmlA8	cmlA8 is a plasmid that confers resistance to chloramphenicol.	major facilitator superfamily (MFS) antibiotic efflux pump	phenicol antibiotic	phenicol	antibiotic efflux	3898	0	0	0.00072722	0	0.108002	0.000446283	0.0606696	0.257442	0.0534109
ARO:3004835	Neisseria gonorrhoeae pilQ gene conferring resistance to beta-lactam	PilQ is an important gonococcal outer membrane component, member of secretin protein family, and involved in Type IV pilus formation.	Penicillin-binding protein mutations conferring resistance to beta-lactam antibiotics	carbapenem;cephalosporin;cephamycin;monobactam;penam	Multidrug	antibiotic target alteration	3890	0.00804067	0.00385724	0.26289	0.0382481	0.0506261	0.0177398	0.00526566	0.111369	0.0622546
ARO:3003007	bmr	bmr is an MFS antibiotic efflux pump that confers resistance to multiple drugs including acridine dyes, fluoroquinolone antibiotics, chloramphenicol, and puromycin.	major facilitator superfamily (MFS) antibiotic efflux pump	disinfecting agents and antiseptics;fluoroquinolone antibiotic;nucleoside antibiotic;phenicol antibiotic	Multidrug	antibiotic efflux	3874	0	0	0.0738128	0.00073838	0.0135003	0.0026777	0.0661642	0.245756	0.0503312
ARO:3000828	baeR	BaeR is a response regulator that promotes the expression of MdtABC and AcrD efflux complexes.	resistance-nodulation-cell division (RND) antibiotic efflux pump	aminocoumarin antibiotic;aminoglycoside antibiotic	Multidrug	antibiotic efflux	3850	0.0358738	0.0843772	0.21853	0.0211177	0.0308578	0.0223142	0.0304493	0.0770202	0.0650675
ARO:3002831	vgaC	vgaC is an ABC-F subfamily protein expressed in staphylococci that confers resistance to streptogramin A antibiotics and related compounds. It is associated with plasmid DNA.	vga-type ABC-F protein	lincosamide antibiotic;pleuromutilin antibiotic;streptogramin A antibiotic;streptogramin antibiotic	Multidrug	antibiotic target protection	3810	0.0587588	0.0511085	0.014908	0.047404	0.072323	0.0648226	0.0558618	0.0313392	0.0495657
ARO:3002813	lmrB	lmrB is a chromosomally-encoded efflux pump that confers resistance to lincosamides in Bacillus subtilis.	ATP-binding cassette (ABC) antibiotic efflux pump	lincosamide antibiotic;nucleoside antibiotic	Multidrug	antibiotic efflux	3730	0.0063913	0.0110896	0.107629	0.0376574	0.0139824	0.00490911	0.0405227	0.178828	0.0501262
ARO:3003049	rosB	rosB is part of an efflux pump/potassium antiporter system (RosAB) in Yersinia that confers resistance to cationic antimicrobial peptides such as polymyxin B.	major facilitator superfamily (MFS) antibiotic efflux pump	peptide antibiotic	peptide	antibiotic efflux	3698	0.00948387	0.000964311	0.30616	0.0203793	0.0419473	0.0133885	0.00160259	0.107474	0.0626749
ARO:3000794	mdtC	MdtC is a transporter that forms a heteromultimer complex with MdtB to form a multidrug transporter. MdtBC is part of the MdtABC-TolC efflux complex. In the absence of MdtB, MdtC can form a homomultimer complex that results in a functioning efflux complex with a narrower drug specificity. mdtC corresponds to 3 loci in Pseudomonas aeruginosa PAO1 (gene name: muxC/muxB) and 3 loci in Pseudomonas ae…	resistance-nodulation-cell division (RND) antibiotic efflux pump	aminocoumarin antibiotic	aminocoumarin	antibiotic efflux	3658	0.000412342	0.0149468	0.275253	0.0106327	0.0376079	0.0194133	0.000686826	0.126065	0.0606272
ARO:3003791	Enterococcus faecalis liaS mutant conferring daptomycin resistance	liaS is a histidine kinase found in the liaFSR signal transduction pathway. Mutations confer daptomycin resistance.	daptomycin resistant liaS	peptide antibiotic	peptide	antibiotic efflux;antibiotic target alteration	3556	0.0319565	0.0347152	0.0832667	0.0750194	0.0226612	0.0489796	0.0228942	0.0403692	0.0449827
ARO:3002683	catA1	catA1 (formerly in CARD as catI) is a chromosome and transposon-encoded variant of the cat gene found in Escherichia coli and Acinetobacter baumannii.	chloramphenicol acetyltransferase (CAT)	phenicol antibiotic	phenicol	antibiotic inactivation	3498	0	0	0.383972	0	0.0703944	0.0108224	0	0.0796761	0.0681081
ARO:3002844	vatE	vatE is a transposon-mediated acetyltransferase found in Enterococcus faecium.	streptogramin vat acetyltransferase	streptogramin A antibiotic;streptogramin antibiotic	Multidrug	antibiotic inactivation	3470	0.00948387	0.0130182	0.066177	0.0132908	0.0149467	0.00301241	0.0485357	0.198305	0.0458462
ARO:3005068	ParR	ParR is a component of the two-component sensor ParRS. Alongside its counterpart ParS, it confers resistance to polycationic antibiotics through the regulation of efflux components and porins.	Outer Membrane Porin (Opr);resistance-nodulation-cell division (RND) antibiotic efflux pump	aminoglycoside antibiotic;carbapenem;cephalosporin;cephamycin;disinfecting agents and antiseptics;fluoroquinolone antibiotic;macrolide antibiotic;monobactam;penam;penem;phenicol antibiotic;tetracycline antibiotic	Multidrug	antibiotic efflux;reduced permeability to antibiotic	3452	0	0	0.334885	0.00206746	0.0385722	0.018186	0.00183154	0.0956113	0.0613942
ARO:3003067	smeS	smeS is the protein kinase sensor component of a two component signal transduction system that includes smeR.	resistance-nodulation-cell division (RND) antibiotic efflux pump	aminoglycoside antibiotic;cephalosporin;cephamycin;penam	Multidrug	antibiotic efflux	3442	0.00845302	0.0882344	0.190895	0.0156537	0.0318221	0.0196365	0.0169417	0.0973818	0.0586273
ARO:3003006	blt	blt is an MFS efflux pump that confers resistance to multiple drugs such as rhodamine and acridine dyes, and fluoroquinolone antibiotics.	major facilitator superfamily (MFS) antibiotic efflux pump	disinfecting agents and antiseptics;fluoroquinolone antibiotic	Multidrug	antibiotic efflux	3408	0.00865919	0.145611	0.00945386	0.00236282	0.00675014	0.0130538	0.0860822	0.143594	0.0519459
ARO:3002699	cmlB1	cmlB1 is a plasmid-encoded chloramphenicol exporter that is found in Bordetella bronchiseptica.	major facilitator superfamily (MFS) antibiotic efflux pump	phenicol antibiotic	phenicol	antibiotic efflux	3396	0.00391725	0.0231435	0.0396335	0.0603995	0.00916091	0.00323555	0.0494515	0.150322	0.042408
ARO:3003036	oleB	oleB is an ABC-F subfamily protein in Streptomyces antibioticus and is involved in oleandomycin secretion.	Miscellaneous ABC-F subfamily ATP-binding cassette ribosomal protection proteins	macrolide antibiotic	macrolide	antibiotic target protection	3368	0.00432959	0.000482155	0.0483601	0.0344085	0.00771445	0.0018967	0.0505962	0.184494	0.0415353
ARO:3003392	Mycobacterium tuberculosis katG mutations conferring resistance to isoniazid	katG is a catalase-peroxidase that catalyzes the activation of isoniazid. Isoniazid inhibits mycolic acid synthesis, which prevents cell wall synthesis in mycobacteria. Mutations in katG results in inability to activate isoniazid. Over 280 different mutations have been documented in PubMed for katG, with mutations to Ser315 being the most prevalent.	isoniazid resistant katG	isoniazid-like antibiotic	isoniazid-like	antibiotic target alteration	3270	0.00536045	0.000482155	0.166897	0.00886056	0.173093	0.0309051	0.015797	0.0679902	0.0586732
ARO:3004074	MuxB	MuxB is one of the two necessary RND components in the Pseudomonas aeruginosa efflux pump system MuxABC-OpmB.	resistance-nodulation-cell division (RND) antibiotic efflux pump	aminocoumarin antibiotic;macrolide antibiotic;monobactam;tetracycline antibiotic	Multidrug	antibiotic efflux	3196	0.000824684	0.00482155	0.261072	0.00989429	0.0241077	0.0182976	0.00251836	0.101631	0.0528959
ARO:3007010	norC	NorC is a multidrug efflux pump in Staphylococcus aureus that confers resistance to fluoroquinolones and other structurally unrelated antibiotics like tetracycline. It shares 61% similarity with NorB, and is a structural homolog of Blt of Bacillus subtilis. Like NorA and NorB, NorC is regulated by mgrA, also known as NorR.	major facilitator superfamily (MFS) antibiotic efflux pump	disinfecting agents and antiseptics;fluoroquinolone antibiotic	Multidrug	antibiotic efflux	3186	0.0651501	0.197684	0.108356	0.0279108	0.0106074	0.0140579	0.0453305	0.00601997	0.0593895
ARO:3007073	Bacillus subtilis rpoB mutants conferring resistance to rifampin	Point mutations that occur within the Bacillus subtilis rpoB gene resulting in resistance to rifampin.	rifamycin-resistant beta-subunit of RNA polymerase (rpoB)	peptide antibiotic;rifamycin antibiotic	Multidrug	antibiotic target alteration;antibiotic target replacement	3056	0.0129888	0.000482155	0.0247255	0.169089	0.00192861	0	0.0103024	0.0357657	0.0319103
ARO:3005067	ParS	ParS is the sensor component of the two-component ParRS system. Alongside its counterpart ParR, it confers resistance to polycationic antibiotics though regulation of efflux pumps and porins.	Outer Membrane Porin (Opr);resistance-nodulation-cell division (RND) antibiotic efflux pump	aminoglycoside antibiotic;carbapenem;cephalosporin;cephamycin;disinfecting agents and antiseptics;fluoroquinolone antibiotic;macrolide antibiotic;monobactam;penam;penem;phenicol antibiotic;tetracycline antibiotic	Multidrug	antibiotic efflux;reduced permeability to antibiotic	2930	0.00123703	0.00578587	0.243982	0.00871289	0.0303756	0.0148389	0.00137365	0.0911848	0.0496864
ARO:3003843	leuO	leuO, a LysR family transcription factor, exists in a wide variety of bacteria of the family Enterobacteriaceae and is involved in the regulation of as yet unidentified genes affecting the stress response and pathogenesis expression. LeuO is also an activator of the MdtNOP efflux pump.	major facilitator superfamily (MFS) antibiotic efflux pump	disinfecting agents and antiseptics;nucleoside antibiotic	Multidrug	antibiotic efflux	2920	0	0	0.303251	0.00221514	0.0327864	0.0113802	0.000915768	0.0773743	0.0534903
ARO:3003304	Mycobacterium leprae gyrB conferring resistance to fluoroquinolones	Point mutation in Mycobacterium leprae gyrB resulting in fluoroquinolone resistance.	fluoroquinolone resistant gyrB	aminocoumarin antibiotic;fluoroquinolone antibiotic	Multidrug	antibiotic target alteration	2910	0.0154628	0.0197684	0.110537	0.0797451	0.0207326	0.030682	0.0151102	0.0196534	0.0389615
ARO:3003788	Bacillus subtilis pgsA with mutation conferring resistance to daptomycin	Point mutations that occur within the Bacillus subtilis pgsA gene resulting in resistance to daptomycin.	daptomycin resistant pgsA	peptide antibiotic	peptide	antibiotic target alteration	2892	0.0960757	0.034233	0.0454512	0.0689647	0.0294113	0.00245456	0.0350281	0.0143417	0.0407451
ARO:3003296	Staphylococcus aureus gyrA conferring resistance to fluoroquinolones	Point mutation of Staphylococcus aureus gyrA resulted in the lowered affinity between fluoroquinolones and gyrA. Thus, conferring resistance.	fluoroquinolone resistant gyrA	fluoroquinolone antibiotic;nybomycin-like antibiotic	Multidrug	antibiotic target alteration	2812	0.0637069	0.109931	0.0338157	0.063796	0.0106074	0.0110455	0.0373175	0.0106235	0.0426055
ARO:3003992	rphB	rphB is a rifampin phosphotransferase protein found in Paenibacillus sp. LC231, a strain of Paenibacillus isolated from Lechuguilla Cave, NM, USA. Confers resistance to rifamycin antibiotics, specifically rifampin, through rifampin inactivation. Described by Pawlowski et al. 2016.	rifampin phosphotransferase	rifamycin antibiotic	rifamycin	antibiotic inactivation	2796	0.0232973	0.0303758	0.16617	0.0282061	0.0270006	0.00881409	0.0201469	0.0621473	0.0457697
ARO:3003953	hmrM	hmrM is a multidrug efflux pump belonging to the MATE family and functions as a Na+/drug antiporter.	multidrug and toxic compound extrusion (MATE) transporter	disinfecting agents and antiseptics;fluoroquinolone antibiotic	Multidrug	antibiotic efflux	2796	0.0197924	0.0173576	0.114901	0.0389865	0.0327864	0.0272233	0.0201469	0.0506386	0.040229
ARO:3003665	NmcR	NmcR is a homolog of the LysR regulator found in Enterobacter cloacae that contribute to the regulation of NmcA beta-lactamase.	NmcA beta-lactamase	carbapenem;cephalosporin;cephamycin;penam	Multidrug	antibiotic inactivation	2786	0.0014432	0	0.276707	0.0119618	0.0395366	0.0100414	0.000457884	0.0655114	0.0507074
ARO:3007494	tet(64)	A tetracycline efflux MFS Transporter from Burkholderia ubonensis.	major facilitator superfamily (MFS) antibiotic efflux pump	tetracycline antibiotic	tetracycline	antibiotic efflux	2758	0.000206171	0	0.118173	0.00162444	0.00771445	0.000334712	0.0322808	0.156165	0.0395624
ARO:3000572	tet(42)	Tet42 is a tetracycline efflux pump found in both Gram-negative (Pseudomonas) and Gram-positive (Microbacterium, Bacillus, Staphylococcus, Paenibacillus) bacteria.	major facilitator superfamily (MFS) antibiotic efflux pump	tetracycline antibiotic	tetracycline	antibiotic efflux	2740	0	0	0.16617	0.0750194	0.0130181	0	0.00892874	0.0600226	0.0403948
ARO:3004613	tet(47)	A tetracycline inactivating enzyme. A flavoenzyme capable of degrading tetracycline antibiotics.	tetracycline inactivation enzyme	tetracycline antibiotic	tetracycline	antibiotic inactivation	2694	0.000412342	0	0.0734492	0.000147676	0.00337507	0.00100414	0.0460173	0.163779	0.036023
ARO:3007493	tet(63)	A tetracycline efflux MFS Transporter from Staphylococcus aureus.	major facilitator superfamily (MFS) antibiotic efflux pump	tetracycline antibiotic	tetracycline	antibiotic efflux	2680	0	0	0.0294524	0.154469	0.00192861	0	0.00549461	0.0327557	0.0280126
ARO:3003305	Ureaplasma urealyticum gyrB conferring resistance to fluoroquinolones	Point mutation in Ureaplasma urealyticum resulting in fluoroquinolone resistance.	fluoroquinolone resistant gyrB	aminocoumarin antibiotic;fluoroquinolone antibiotic	Multidrug	antibiotic target alteration	2676	0.0148443	0.00337509	0.0072722	0.0261387	0.279649	0.0150621	0.0464752	0.0254963	0.0522891
ARO:3003776	Staphylococcus aureus murA with mutation conferring resistance to fosfomycin	murA or UDP-N-acetylglucosamine enolpyruvyl transferase catalyses the initial step in peptidoglycan biosynthesis and is inhibited by fosfomycin. Overexpression of murA through mutations confers fosfomycin resistance.	antibiotic-resistant murA transferase	phosphonic acid antibiotic	phosphonic acid	antibiotic target alteration	2660	0.0727784	0.108003	0.0210894	0.0581844	0.00337507	0.00691739	0.0375465	0.0120399	0.0399917
ARO:3001329	mdtG	The MdtG protein, also named YceE, appears to be a member of the major facilitator superfamily of transporters, and it has been reported, when overexpressed, to increase fosfomycin and deoxycholate resistances. mdtG is a member of the marA-soxS-rob regulon.	major facilitator superfamily (MFS) antibiotic efflux pump	phosphonic acid antibiotic	phosphonic acid	antibiotic efflux	2638	0.000412342	0.00289293	0.226165	0.0187549	0.0308578	0.00836781	0.00160259	0.0736561	0.0453387
ARO:3003461	Mycobacterium tuberculosis ndh with mutation conferring resistance to isoniazid	Point mutations in the Mycobacterium tuberculosis ndh gene shown clinically to confer resistance to isoniazid.	antibiotic resistant ndh	isoniazid-like antibiotic	isoniazid-like	antibiotic target alteration	2624	0	0	0.0414515	0.134385	0.000964306	0.0072521	0.00526566	0.0350575	0.028047
ARO:3005059	LptD	LptD is involved in LPS transport in a ABC Transporter efflux system. It confers resistance to rifamycin, aminocoumarin, and peptide antibiotics.	ATP-binding cassette (ABC) antibiotic efflux pump	aminocoumarin antibiotic;carbapenem;peptide antibiotic;rifamycin antibiotic	Multidrug	antibiotic efflux	2620	0.0105147	0	0.180351	0.0180165	0.0337507	0.0109339	0.00595249	0.0791449	0.042333
ARO:3004045	Escherichia coli fabI mutations conferring resistance to isoniazid and triclosan	fabI is a enoyl-acyl carrier reductase used in lipid metabolism and fatty acid biosynthesis. The bacterial biocide Triclosan blocks the final reduction step in fatty acid elongation, inhibiting biosynthesis. Point mutations in fabI can confer resistance to Triclosan and Isoniazid.	antibiotic resistant fabI	disinfecting agents and antiseptics;isoniazid-like antibiotic	Multidrug	antibiotic target alteration	2596	0.00845302	0.00819664	0.196713	0.00871289	0.0308578	0.0171819	0.00892874	0.0678132	0.0433571
ARO:3000074	emrB	emrB is a translocase in the emrB -TolC efflux protein in E. coli. It recognizes substrates including carbonyl cyanide m-chlorophenylhydrazone (CCCP), nalidixic acid, and thioloactomycin.	major facilitator superfamily (MFS) antibiotic efflux pump	fluoroquinolone antibiotic	fluoroquinolone	antibiotic efflux	2578	0.00680365	0.000964311	0.202894	0.00590704	0.0327864	0.0117149	0.00297625	0.0832172	0.043408
ARO:3005345	Trimethoprim-resistant dihydrofolate reductase DfrA43	DfrA43 is a dihydrofolate reductase that confers resistance to Trimethoprim. Originially described by Shi YZ et al, 2016, and isolated from Proteus penneri.	trimethoprim resistant dihydrofolate reductase dfr	diaminopyrimidine antibiotic	diaminopyrimidine	antibiotic target replacement	2570	0.00700982	0.00192862	0.0814486	0.0506529	0.158146	0.0122728	0.0208337	0.0267357	0.0448786
ARO:3000254	emrY	emrY is a multidrug transport that moves substrates across the inner membrane of the Gram-negative E. coli. It is a homolog of emrB.	major facilitator superfamily (MFS) antibiotic efflux pump	tetracycline antibiotic	tetracycline	antibiotic efflux	2568	0.00391725	0.00289293	0.220711	0.010485	0.0356793	0.0142811	0.000686826	0.0665738	0.0444034
ARO:3003693	MexK	MexK is the inner membrane resistance-nodulation-cell division (RND) transporter in the MexJK multidrug efflux protein.	resistance-nodulation-cell division (RND) antibiotic efflux pump	disinfecting agents and antiseptics;macrolide antibiotic;tetracycline antibiotic	Multidrug	antibiotic efflux	2508	0.00226788	0.0110896	0.157079	0.0287968	0.0231433	0.0162893	0.00160259	0.0694067	0.0387095
ARO:3004603	tet(56)	A tetracycline inactivating enzyme. A flavoenzyme capable of degrading tetracycline antibiotics.	tetracycline inactivation enzyme	tetracycline antibiotic	tetracycline	antibiotic inactivation	2502	0	0	0.079267	0	0.00578584	0.000111571	0.051283	0.140938	0.0346732
ARO:3003775	Escherichia coli murA with mutation conferring resistance to fosfomycin	murA or UDP-N-acetylglucosamine enolpyruvyl transferase catalyses the initial step in peptidoglycan biosynthesis and is inhibited by fosfomycin. Overexpression of murA through mutations such as Asp369Asn and Leu370Ile confers fosfomycin resistance. Extensive evidence has shown the significance of C115 mutations in conferring fosfomycin resistance since this residue represents a primary binding si…	antibiotic-resistant murA transferase	phosphonic acid antibiotic	phosphonic acid	antibiotic target alteration	2480	0.00721599	0.0043394	0.153807	0.0252526	0.0323043	0.00959509	0.00892874	0.0725937	0.0392546
ARO:3000793	mdtB	MdtB is a transporter that forms a heteromultimer complex with MdtC to form a multidrug transporter. MdtBC is part of the MdtABC-TolC efflux complex.	resistance-nodulation-cell division (RND) antibiotic efflux pump	aminocoumarin antibiotic	aminocoumarin	antibiotic efflux	2468	0.0263899	0.0703947	0.126536	0.0131432	0.018804	0.00859095	0.0203758	0.0563044	0.0425674
ARO:3004699	sta	Streptothricin acetyltransferase gene (STAT gene) that confers streptothricin resistance on Escherichia coli and Bacillus subtilis.	streptothricin acetyltransferase (SAT)	nucleoside antibiotic	nucleoside	antibiotic inactivation	2448	0	0	0.0112719	0	0.00192861	0.00100414	0.0409806	0.177235	0.0290525
ARO:3005043	cmlA9	cmlA9 is a Major Facilitator Superfamily efflux gene that is found in Salmonella enterica.	major facilitator superfamily (MFS) antibiotic efflux pump	phenicol antibiotic	phenicol	antibiotic efflux	2434	0.0177307	0.00144647	0.0185441	0.0168351	0.206362	0.0118265	0.0526566	0.0352345	0.0450794
ARO:3002881	lmrC	lmrC is an ABC-F subfamily protein that confers resistance to lincosamides in Streptomyces lincolnensis and Lactococcus lactis. It can dimerize with lmrD.	Miscellaneous ABC-F subfamily ATP-binding cassette ribosomal protection proteins	lincosamide antibiotic	lincosamide	antibiotic target protection	2434	0.0121641	0.00192862	0.0909025	0.0527203	0.0260363	0.00892566	0.0151102	0.0614391	0.0336533
ARO:3003574	LpxC	The LpxC gene is widely known to be involved in the biosynthesis of lipid A in Gram-negative bacteria and mutations to this gene may cause resistance to antimicrobial peptides that target the outer membrane.	Acinetobacter mutant Lpx gene conferring resistance to colistin	peptide antibiotic	peptide	antibiotic target alteration	2388	0.0129888	0.00385724	0.132718	0.0409063	0.0241077	0.00736367	0.0098445	0.0570126	0.0360998
ARO:3000205	tet(X)	Tet(X) is a flavin-dependent monooxygenase conferring resistance to tetracycline antibiotics. Tet(X) hydroxylates position 11a of the tetraketide group thus inactivating the antibiotic.	tetracycline inactivation enzyme	glycylcycline;tetracycline antibiotic	Multidrug	antibiotic inactivation	2378	0.00824684	0.0245899	0.0301796	0.00177211	0.00675014	0.00502069	0.0357149	0.139522	0.0314745
ARO:3004123	Burkholderia pseudomallei Omp38	Heterologous expression of Burkholderia pseudomallei Omp38 (BpsOmp38) in Omp-deficient E. coli host cells lowers their permeability and in consequence, their antimicrobial susceptibility to penicillin G, cefoxitin, ceftazidime and imipenem.	General Bacterial Porin with reduced permeability to beta-lactams	carbapenem;cephalosporin;cephamycin;monobactam;penam;penem	Multidrug	reduced permeability to antibiotic	2326	0	0	0.240346	0	0.018804	0.0164009	0	0.0559503	0.0414377
ARO:3005044	OmpA	OmpA is a porin that confers resistance to beta-lactam antibiotics.	General Bacterial Porin with reduced permeability to peptide antibiotics	peptide antibiotic	peptide	reduced permeability to antibiotic	2322	0.0105147	0.000964311	0.0872664	0.0739857	0.0202504	0.0045744	0.00160259	0.049045	0.0310254
ARO:3000830	cpxA	CpxA is a membrane-localized sensor kinase that is activated by envelope stress. It starts a kinase cascade that activates CpxR, which promotes efflux complex expression.	resistance-nodulation-cell division (RND) antibiotic efflux pump	aminocoumarin antibiotic;aminoglycoside antibiotic	Multidrug	antibiotic efflux	2298	0.00659748	0	0.183987	0.0206746	0.0231433	0.00435126	0.000457884	0.0676361	0.0383559
ARO:3007192	vanS gene in vanP cluster	vanS variant in the vanP cluster.	glycopeptide resistance gene cluster;vanS	glycopeptide antibiotic	glycopeptide	antibiotic target alteration	2134	0.030101	0.0675018	0.0781761	0.031898	0.012536	0.0107108	0.0233521	0.0223093	0.0345731
ARO:3000815	mgrA	MgrA, also known as NorR, is a regulator for norA, norB, and tet38. It is a positive regulator for norA expression, but is a direct repressor for norB and an indirect repressor of tet38.	ATP-binding cassette (ABC) antibiotic efflux pump;major facilitator superfamily (MFS) antibiotic efflux pump	cephalosporin;disinfecting agents and antiseptics;fluoroquinolone antibiotic;penam;peptide antibiotic;tetracycline antibiotic	Multidrug	antibiotic efflux	2108	0.0366985	0.0810021	0.0465421	0.0299782	0.0154289	0.0126075	0.0233521	0.0230175	0.0335784
ARO:3007058	Helicobacter pylori pbp2 mutants conferring resistance to amoxicillin	Point mutations in Helicobacter pylori pbp2 observed to confer resistance to amoxicillin.	Penicillin-binding protein mutations conferring resistance to beta-lactam antibiotics	carbapenem;cephalosporin;cephamycin;monobactam;penam	Multidrug	antibiotic target alteration	2072	0.00515428	0.000482155	0.129082	0.0144723	0.0395366	0.00903723	0.00137365	0.0686985	0.0334795
ARO:3003805	Enterococcus faecalis gshF with mutation conferring daptomycin resistance	gshF is a bifunctional glutamate-cysteine ligase/ glutathione synthetase that when mutated, confers daptomycin resistance.	daptomycin resistant gshF	peptide antibiotic	peptide	antibiotic target alteration	2066	0.0150505	0	0.13999	0.00886056	0.0274827	0.0072521	0.0103024	0.0616161	0.0338193
ARO:3003548	mdtN	Multidrug resistance efflux pump. Could be involved in resistance to puromycin, acriflavine and tetraphenylarsonium chloride.	major facilitator superfamily (MFS) antibiotic efflux pump	disinfecting agents and antiseptics;nucleoside antibiotic	Multidrug	antibiotic efflux	2034	0	0	0.197077	0.000886056	0.0303756	0.00524383	0.000457884	0.0632097	0.0371562
ARO:3002909	vanG	VanG is a D-Ala-D-Ala ligase homolog that can synthesize D-Ala-D-Ser, an alternative substrate for peptidoglycan synthesis that reduces vancomycin binding affinity in Enterococcus faecalis.	Van ligase;glycopeptide resistance gene cluster	glycopeptide antibiotic	glycopeptide	antibiotic target alteration	2032	0.00804067	0.0491799	0.137081	0.00723613	0.0212147	0.00613639	0.0151102	0.0502844	0.0367854
ARO:3002020	CMY-9	CMY-9 is a beta-lactamase found in Escherichia coli.	CMY beta-lactamase	cephamycin	cephamycin	antibiotic inactivation	2030	0	0	0.00981747	0.031455	0.000964306	0	0.0336545	0.110838	0.0233412
ARO:3004590	tet(54)	A tetracycline inactivating enzyme. A flavoenzyme capable of degrading tetracycline antibiotics.	tetracycline inactivation enzyme	tetracycline antibiotic	tetracycline	antibiotic inactivation	2020	0	0	0.07454	0.000443028	0.00385723	0	0.0341123	0.114202	0.0283944
ARO:3006273	ACT-79	ACT-79 is a ACT beta-lactamase.	ACT beta-lactamase	carbapenem;cephalosporin;cephamycin;penam	Multidrug	antibiotic inactivation	1972	0	0	0.00072722	0	0.00192861	0	0.0384622	0.143771	0.0231111
ARO:3000775	adeB	AdeB is the multidrug transporter of the adeABC efflux system.	resistance-nodulation-cell division (RND) antibiotic efflux pump	glycylcycline;tetracycline antibiotic	Multidrug	antibiotic efflux	1942	0	0	0.177805	0.00295352	0.0265184	0.00769838	0.000686826	0.0593144	0.0343721
ARO:3003324	Bacillus subtilis mprF	MprF is a integral membrane protein that modifies the negatively-charged phosphatidylglycerol on the membrane surface. This confers resistance to cationic peptides that disrupt the cell membrane, including defensins. Additionally, large-scale mutations causing loss of function of the gene result in increased susceptibility to daptomycin.	defensin resistant mprF	peptide antibiotic	peptide	antibiotic target alteration	1880	0.0125764	0.0139825	0.0290888	0.0468133	0.0154289	0.0309051	0.0105313	0.0173517	0.0220848
ARO:3007544	Erysipelothrix rhusiopathiae gyrA with mutation conferring resistance to enrofloxacin	Sequence analysis of the gyrA gene showed that resistance of E. rhusiopathiae strains to enrofloxacin is due to a mutation at position 257.	fluoroquinolone resistant gyrA	fluoroquinolone antibiotic;nybomycin-like antibiotic	Multidrug	antibiotic target alteration	1872	0.0204109	0.0130182	0.0330885	0.0599565	0.00482153	0.016624	0.0100734	0.0194764	0.0221837
ARO:3003585	Klebsiella mutant PhoP conferring antibiotic resistance to colistin	A mutant phoP activates pmrHFIJKLM expression responsible for L-aminoarabinose synthesis and polymyxin resistance, by way of alteration of negative charge.	ATP-binding cassette (ABC) antibiotic efflux pump;pmr phosphoethanolamine transferase;transmembrane protein conferring colistin resistance	macrolide antibiotic;peptide antibiotic	Multidrug	antibiotic efflux;antibiotic target alteration;resistance by absence	1862	0.00700982	0.000482155	0.127627	0.0208223	0.0135003	0.00881409	0.00320519	0.0501074	0.028946
ARO:3004054	Pseudomonas aeruginosa CpxR	CpxR is directly involved in activation of expression of RND efflux pump MexAB-OprM in P. aeruginosa. CpxR is required to enhance mexAB-oprM expression and drug resistance, in the absence of repressor MexR.	resistance-nodulation-cell division (RND) antibiotic efflux pump	aminocoumarin antibiotic;aminoglycoside antibiotic;carbapenem;cephalosporin;cephamycin;diaminopyrimidine antibiotic;fluoroquinolone antibiotic;macrolide antibiotic;monobactam;penam;penem;peptide antibiotic;phenicol antibiotic;sulfonamide antibiotic;tetracycline antibiotic	Multidrug	antibiotic efflux	1848	0.00474194	0.000482155	0.1269	0.0112234	0.0168754	0.0127191	0.00114471	0.0568356	0.0288653
ARO:3003917	Staphylococcus aureus menA with mutation conferring resistance to lysocin	menA encodes a 1,4-dihydroxy-2-naphthoate octaprenyltransferase, with mutations to the protein conferring resistance to lysocin E.	lysocin resistant menA	peptide antibiotic	peptide	antibiotic target alteration	1824	0.028864	0.0612337	0.0185441	0.0366237	0.00675014	0.0186323	0.0242678	0.0104464	0.0256703
ARO:3003961	farA	farA is the membrane fusion protein that is part of the farAB efflux pump.	major facilitator superfamily (MFS) antibiotic efflux pump	antibacterial free fatty acids	antibacterial_free_fatty_acids	antibiotic efflux	1820	0.00432959	0	0.0872664	0.0119618	0.00675014	0.00591325	0.0027473	0.0865813	0.0256937
ARO:3002924	vanR gene in vanE cluster	Also known as vanRE, is a vanR variant found in the vanE gene cluster.	glycopeptide resistance gene cluster;vanR	glycopeptide antibiotic	glycopeptide	antibiotic target alteration	1812	0.021648	0.0318223	0.0967202	0.0251049	0.0135003	0.00658268	0.0128207	0.027621	0.0294775
ARO:3003573	LpxA	The LpxA gene is widely known to be involved in the biosynthesis of lipid A in Gram-negative bacteria and mutations to this gene may cause resistance to antimicrobial peptides that target the outer membrane.	Acinetobacter mutant Lpx gene conferring resistance to colistin	peptide antibiotic	peptide	antibiotic target alteration	1812	0.0111332	0.00385724	0.111628	0.0206746	0.0216969	0.00557854	0.00526566	0.0493992	0.0286542
ARO:3003043	Streptococcus pneumoniae PBP2x conferring resistance to amoxicillin	PBP2x is a penicillin-binding protein found in Streptococcus pneumoniae.	Penicillin-binding protein mutations conferring resistance to beta-lactam antibiotics	carbapenem;cephalosporin;cephamycin;monobactam;penam	Multidrug	antibiotic target alteration	1806	0.0544292	0.071359	0.00836303	0.0376574	0.00433938	0.00468597	0.0267862	0.00796761	0.0269485
ARO:3000565	tet(38)	Tet38 is a tetracycline efflux pump found in the Gram-positive Staphylococcus aureus. It is regulated by mgrA, which also regulates NorB.	major facilitator superfamily (MFS) antibiotic efflux pump	tetracycline antibiotic	tetracycline	antibiotic efflux	1804	0.0171122	0.0896809	0.0127263	0.0221514	0.00433938	0.0227604	0.0244968	0.0226634	0.0269914
ARO:3004730	tva(A)	A pleuromutilin resistance gene encoding a predicted ABC-F transporter. The presence of inhibitory or sub-inhibitory concentrations of tiamulin showed that tva(A) confers reduced pleuromutilin susceptibility that does not lead to clinical resistance but facilitates the development of higher-level resistance via mutations in genes encoding ribosome-associated functions.	Miscellaneous ABC-F subfamily ATP-binding cassette ribosomal protection proteins	pleuromutilin antibiotic	pleuromutilin	antibiotic target protection	1774	0.0296886	0.0289293	0.0421788	0.0389865	0.00530368	0.00468597	0.0132786	0.0339951	0.0246308
ARO:3000792	mdtA	MdtA is the membrane fusion protein of the multidrug efflux complex mdtABC.	resistance-nodulation-cell division (RND) antibiotic efflux pump	aminocoumarin antibiotic	aminocoumarin	antibiotic efflux	1762	0.000206171	0.000482155	0.159988	0.00073838	0.0173575	0.00423969	0.000915768	0.0630326	0.0308701
ARO:3000805	OprN	OprN is the outer membrane channel component of the MexEF-OprN multidrug efflux complex.	resistance-nodulation-cell division (RND) antibiotic efflux pump	diaminopyrimidine antibiotic;fluoroquinolone antibiotic;phenicol antibiotic	Multidrug	antibiotic efflux	1754	0.0028864	0.000482155	0.161806	0.00826986	0.0139824	0.00747524	0.000457884	0.0465662	0.0302408
ARO:3003964	hp1181	hp1181 is a translocase that is part of the MFS efflux pump family. It is found in H. pylori and has role in the active efflux of antibiotics.	major facilitator superfamily (MFS) antibiotic efflux pump	fluoroquinolone antibiotic;nitroimidazole antibiotic;tetracycline antibiotic	Multidrug	antibiotic efflux	1730	0.00206171	0.0043394	0.120718	0.0103373	0.0216969	0.00602482	0.00206048	0.0594915	0.0283413
ARO:3000533	macA	MacA is a membrane fusion protein that forms an antibiotic efflux complex with MacB and TolC. macA corresponds to 1 locus in Pseudomonas aeruginosa PAO1 and 1 locus in Pseudomonas aeruginosa LESB58.	ATP-binding cassette (ABC) antibiotic efflux pump	macrolide antibiotic	macrolide	antibiotic efflux	1724	0.00494811	0	0.129809	0.0197886	0.0236255	0.00825624	0.00114471	0.0387757	0.0282934
ARO:3000165	tet(A)	TetA is a tetracycline efflux pump found in many species of Gram-negative bacteria.	major facilitator superfamily (MFS) antibiotic efflux pump	tetracycline antibiotic	tetracycline	antibiotic efflux	1708	0	0	0.0992655	0.00147676	0.00289292	0.000111571	0.0247257	0.0807384	0.0261514
ARO:3007659	putative nickel/cobalt transporter	Ectopic expression of NiCoT in Escherichia coli CS109 resulted in the increase of intracellular nickel uptake with enhanced tolerance towards several antibiotics when NiCoT was overexpressed in E. coli and Mycobacterium smegmatis. The presence of a sub-inhibitory dose of nickel resulted in the manifestation of low-level tolerance towards these drugs.	metal transporters with antibiotic efflux	aminoglycoside antibiotic;fluoroquinolone antibiotic;isoniazid-like antibiotic	Multidrug	antibiotic efflux	1698	0	0.00819664	0.0105447	0.000295352	0.1567	0.0107108	0.0160259	0.0548879	0.0321701
ARO:3002928	vanR gene in vanM cluster	Also known as vanRM, is a vanR variant found in the vanM gene cluster.	glycopeptide resistance gene cluster;vanR	glycopeptide antibiotic	glycopeptide	antibiotic target alteration	1648	0.0327812	0.0207327	0.0469057	0.0301259	0.00916091	0.00780996	0.0148812	0.0239028	0.0232875
ARO:3002894	otr(C)	otr(C) is a tetracycline resistance efflux pump found in Streptomyces rimosus.	ATP-binding cassette (ABC) antibiotic efflux pump	tetracycline antibiotic	tetracycline	antibiotic efflux	1646	0.00391725	0.000964311	0.0999927	0.0385434	0.0144646	0.00390498	0.00183154	0.0341722	0.0247239
ARO:3003048	rosA	rosA is part of an efflux pump/potassium antiporter system (RosAB) in Yersinia that confers resistance to cationic antimicrobial peptides such as polymyxin B.	major facilitator superfamily (MFS) antibiotic efflux pump	peptide antibiotic	peptide	antibiotic efflux	1642	0.000618513	0	0.140353	0.00856521	0.0216969	0.00557854	0.00160259	0.0481597	0.0283219
ARO:3000501	rpoB2	Due to gene duplication, the genomes of Nocardia species include both rifampin-sensitive beta-subunit of RNA polymerase (rpoB) and rifampin-resistant beta-subunit of RNA polymerase (rpoB2) genes, with ~88% similarity between the two gene products. Expression of the rpoB2 variant results in replacement of rifampin sensitivity with rifampin resistance.	rifamycin-resistant beta-subunit of RNA polymerase (rpoB)	peptide antibiotic;rifamycin antibiotic	Multidrug	antibiotic target alteration;antibiotic target replacement	1640	0.0119579	0.00337509	0.0159988	0.0224468	0.066055	0.020529	0.0309072	0.018237	0.0236883
ARO:3002703	cmx	cmx is a plasmid or transposon-encoded chloramphenicol exporter that is found in Corynebacterium striatum and Pseudomonas aeruginosa.	major facilitator superfamily (MFS) antibiotic efflux pump	phenicol antibiotic	phenicol	antibiotic efflux	1634	0.0107209	0.0771449	0.0803578	0.0129955	0.0130181	0.00490911	0.0155681	0.0277981	0.0303141
ARO:3005057	tet(X5)	Tet(X5) is a tetracycline inactivating enzyme. It is a variant of tet(X).	tetracycline inactivation enzyme	tetracycline antibiotic	tetracycline	antibiotic inactivation	1632	0.00474194	0.012536	0.00581776	0.00132908	0.00192861	0.000892566	0.0272441	0.108182	0.0203341
ARO:3000504	golS	GolS is a regulator activated by the presence of golD, and promotes the expression of the MdsABC efflux pump.	resistance-nodulation-cell division (RND) antibiotic efflux pump	carbapenem;cephalosporin;cephamycin;monobactam;penam;penem;phenicol antibiotic	Multidrug	antibiotic efflux	1622	0.0014432	0.00482155	0.100356	0.0149153	0.0202504	0.00892566	0.00160259	0.0509927	0.0254135
ARO:3000556	tet(44)	Tet44 is a tetracycline resistance gene found in Campylobacter fetus, and binds to the ribosome to confer antibiotic resistance as a ribosomal protection protein.	tetracycline-resistant ribosomal protection protein	tetracycline antibiotic	tetracycline	antibiotic target protection	1612	0.00268022	0.000482155	0.110537	0.015949	0.0216969	0.0072521	0.0043499	0.0444415	0.0259237
ARO:3003303	Escherichia coli gyrB conferring resistance to aminocoumarin	Point mutation in Escherichia coli resulting in aminocoumarin resistance.	aminocoumarin resistant gyrB	aminocoumarin antibiotic	aminocoumarin	antibiotic target alteration	1594	0.00329874	0	0.134899	0.00280584	0.0303756	0.00647111	0.00114471	0.0469203	0.0282395
ARO:3003112	lsaC	LsaC is an ABC-F subfamily protein expressed in Streptococcus agalactiae. It confers resistance to lincomycin, clindamycin, dalfopristin, and tiamulin.	lsa-type ABC-F protein	lincosamide antibiotic;pleuromutilin antibiotic;streptogramin antibiotic	Multidrug	antibiotic target protection	1592	0.0111332	0.0130182	0.102538	0.0230375	0.0110895	0.00412812	0.0125918	0.0286834	0.0257775
ARO:3003042	Streptococcus pneumoniae PBP2b conferring resistance to amoxicillin	PBP2b is a penicillin-binding protein found in Streptococcus pneumoniae.	Penicillin-binding protein mutations conferring resistance to beta-lactam antibiotics	carbapenem;cephalosporin;cephamycin;monobactam;penam	Multidrug	antibiotic target alteration	1578	0.0511304	0.0655731	0.00799942	0.0301259	0.000964306	0.00513226	0.0201469	0.00761349	0.0235857
ARO:3000378	MexB	MexB is the inner membrane multidrug exporter of the efflux complex MexAB-OprM.	resistance-nodulation-cell division (RND) antibiotic efflux pump	aminocoumarin antibiotic;carbapenem;cephalosporin;cephamycin;diaminopyrimidine antibiotic;fluoroquinolone antibiotic;macrolide antibiotic;monobactam;penam;penem;peptide antibiotic;phenicol antibiotic;sulfonamide antibiotic;tetracycline antibiotic	Multidrug	antibiotic efflux	1560	0	0.00289293	0.112355	0.000147676	0.022179	0.00747524	0.000457884	0.0617932	0.0259127
ARO:3000215	mecR1	mecR1 is a transmembrane spanning and signal transducing protein which in response to interaction with beta-lactam antibiotics results in upregulation of the mecA/mecR1/mecI operon.	methicillin resistant PBP2	carbapenem;cephalosporin;cephamycin;monobactam;penam	Multidrug	antibiotic target replacement	1556	0.0826746	0.0139825	0.00799942	0.0283538	0.000482153	0.000780995	0.0272441	0.00123941	0.0203446
ARO:3004649	cfr(B)	cfr(B) has been observed in mobile genetic elements in E. faecium and Clostridioides difficile and confers resistance to linezolid, clindamycin, erythromycin, chloramphenicol, and retapamulin.	Cfr 23S ribosomal RNA methyltransferase	lincosamide antibiotic;oxazolidinone antibiotic;phenicol antibiotic;streptogramin antibiotic	Multidrug	antibiotic target alteration	1506	0.014432	0.0236256	0.0319977	0.031455	0.00337507	0.0216447	0.0109892	0.0148729	0.019049
ARO:3003995	Clostridioides difficile gyrA conferring resistance to fluoroquinolones	Amino acid substitutions in Clostridioides difficile gyrase subunit A which when present confer functional resistance to fluoroquinolone antibiotics.	fluoroquinolone resistant gyrA	fluoroquinolone antibiotic;nybomycin-like antibiotic	Multidrug	antibiotic target alteration	1484	0.0134011	0.000964311	0.0978111	0.0505052	0.00530368	0.00290084	0.00206048	0.00318704	0.0220167
ARO:3003895	Pseudomonas mutant PhoP conferring resistance to colistin	Mutations in Pseudomonas aeruginosa PhoP of the two-component PhoPQ regulatory system. Presence of mutation confers resistance to colistin.	ATP-binding cassette (ABC) antibiotic efflux pump;pmr phosphoethanolamine transferase;transmembrane protein conferring colistin resistance	macrolide antibiotic;peptide antibiotic	Multidrug	antibiotic efflux;antibiotic target alteration;resistance by absence	1476	0.00329874	0.00530371	0.119628	0.00959894	0.0173575	0.00736367	0.00480778	0.0343492	0.0252134
ARO:3002936	vanS gene in vanF cluster	Also known as vanSF, is a vanS variant found in the vanF gene cluster.	glycopeptide resistance gene cluster;vanS	glycopeptide antibiotic	glycopeptide	antibiotic target alteration	1472	0.0111332	0.0670196	0.0450876	0.0233328	0.00385723	0.00780996	0.0100734	0.024611	0.0241156
ARO:3003010	ceoB	ceoB is a cytoplasmic membrane component of the CeoAB-OpcM efflux pump.	resistance-nodulation-cell division (RND) antibiotic efflux pump	aminoglycoside antibiotic;fluoroquinolone antibiotic	Multidrug	antibiotic efflux	1466	0.00762833	0	0.102174	0.0122571	0.00771445	0.0116034	0.00160259	0.0362969	0.0224096
ARO:3000569	tet(41)	Tet41 is a tetracycline efflux pump found in Serratia, a Gram-negative bacterium. It is related to Acinetobacter Tet(39).	major facilitator superfamily (MFS) antibiotic efflux pump	tetracycline antibiotic	tetracycline	antibiotic efflux	1446	0.00762833	0.000964311	0.0319977	0.00767915	0.0356793	0.0245456	0.0260994	0.0240799	0.0198342
ARO:3003797	Enterococcus faecalis YybT with mutation conferring daptomycin resistance	YybT has phosphodiesterase activity towards cyclic dinucleotides using a c-di-GMP hydrolyzing phosphodiesterase domain. Mutations to the gene confer resistance to daptomycin.	daptomycin resistant YybT	peptide antibiotic	peptide	antibiotic target alteration	1440	0.0344306	0.0419475	0.00836303	0.0403156	0.00144646	0.00390498	0.0215205	0.0067282	0.0198321
ARO:3005063	cprR	cprR is one part of a two-component regulatory system. It with its counterpart cprS induce the Arn operon to confer resistance to peptide antibiotics.	pmr phosphoethanolamine transferase	peptide antibiotic	peptide	antibiotic efflux;antibiotic target alteration	1434	0	0	0.153443	0.00162444	0.00433938	0.0102645	0.000228942	0.0322245	0.0252656
ARO:3006441	ADC-84	ADC-84 is a ADC beta-lactamase.	ADC beta-lactamases pending classification for carbapenemase activity	cephalosporin	cephalosporin	antibiotic inactivation	1432	0	0	0.0134536	0.0955464	0	0	0.00183154	0.00424939	0.0143851
ARO:3003387	Streptococcus pyogenes folP with mutation conferring resistance to sulfonamides	Point mutations in Streptococcus pyogenes dihydropteroate synthase folP prevent sulfonamide antibiotics from inhibiting its role in folate synthesis, thus conferring sulfonamide resistance.	sulfonamide resistant dihydropteroate synthase folP	sulfonamide antibiotic;sulfone antibiotic	Multidrug	antibiotic target alteration	1420	0.0389663	0.0703947	0.0116355	0.0206746	0.00578584	0.00602482	0.0206048	0.00832172	0.022801
ARO:3003109	msrE	MsrE is an ABC-F subfamily protein expressed to Klebsiella pneumoniae that confers resistance to erythromycin and streptogramin B antibiotics. It is associated with plasmid DNA. It is also 100% identical to ABC-F type ribosomal protection protein Msr(E) which is in multiple species.	msr-type ABC-F protein	macrolide antibiotic;streptogramin antibiotic	Multidrug	antibiotic target protection	1412	0.0136073	0.00144647	0.0665406	0.016392	0.00916091	0.00133885	0.00938662	0.0479827	0.0207319
ARO:3000193	tet(T)	Tet(T) is a ribosomal protection protein of streptococci. It is similar to Tet(Q).	tetracycline-resistant ribosomal protection protein	tetracycline antibiotic	tetracycline	antibiotic target protection	1412	0.0222665	0	0.0199985	0.0392818	0.0183218	0.00479754	0.0100734	0.0269128	0.0177066
ARO:3003954	efmA	efmA is an MFS transporter permease in E. faecium.	major facilitator superfamily (MFS) antibiotic efflux pump	fluoroquinolone antibiotic;macrolide antibiotic	Multidrug	antibiotic efflux	1372	0.00824684	0.0168754	0.021453	0.0338178	0.0072323	0.0214216	0.00824191	0.0141646	0.0164317
ARO:3000251	msrA	MsrA is an ABC-F subfamily ribosomal protection protein expressed in Staphylococcus species which confers resistance to erythromycin and streptogramin B antibiotics through antibiotic target protection mechanisms. It is associated with plasmid DNA.	msr-type ABC-F protein	macrolide antibiotic;streptogramin B antibiotic;streptogramin antibiotic	Multidrug	antibiotic target protection	1356	0.0323689	0.0419475	0.00690859	0.0191979	0.00867876	0.00357026	0.0418964	0.00920701	0.0204719
ARO:3000816	mtrA	MtrA is a transcriptional activator of the MtrCDE multidrug efflux pump of Neisseria gonorrhoeae.	resistance-nodulation-cell division (RND) antibiotic efflux pump	macrolide antibiotic;penam	Multidrug	antibiotic efflux	1350	0.00350491	0.00482155	0.101447	0.0140292	0.0231433	0.00390498	0.00160259	0.0325787	0.0231291
ARO:3000481	tet(35)	Tet35 is a tetracycline efflux pump found in the Gram-negative Vibrio and Stenotrophomonas. It is unrelated to other tet resistance genes.	ATP-binding cassette (ABC) antibiotic efflux pump	tetracycline antibiotic	tetracycline	antibiotic efflux	1342	0.0298948	0.0597873	0.0123627	0.0267294	0.00144646	0.00401655	0.0240389	0.00761349	0.0207362
ARO:3001328	Escherichia coli mdfA	Multidrug efflux pump in E. coli. This multidrug efflux system was originally identified as the Cmr/CmlA chloramphenicol exporter.	major facilitator superfamily (MFS) antibiotic efflux pump	disinfecting agents and antiseptics;tetracycline antibiotic	Multidrug	antibiotic efflux	1340	0	0	0.107992	0	0.0192861	0.00357026	0.000457884	0.0529403	0.0230308
ARO:3004667	Staphylococcus aureus norA	NorA gene cloned from Staphylococcus aureus conferred relatively high resistance to hydrophilic quinolones such as norfloxacin, enoxacin, ofloxacin, and ciprofloxacin in S. aureus and Escherichia coli. Had low or no resistance at all to hydrophobic ones such as nalidixic acid, oxolinic acid, and sparfloxacin in S. aureus and Escherichia coli.	major facilitator superfamily (MFS) antibiotic efflux pump	fluoroquinolone antibiotic	fluoroquinolone	antibiotic efflux	1296	0.0276269	0.05593	0.0116355	0.0119618	0.000964306	0.00446283	0.0176285	0.0293916	0.0199502
ARO:3004480	Bifidobacterium adolescentis rpoB mutants conferring resistance to rifampicin	Bifidobacterium are antibiotic resistant probiotics are prescribed to upkeep the population beneficial bacteria in the gut microbiome. However, horizontal gene transfer among gut microbes could create harmful antibiotic-resistant pathogenic bacteria, such as Mycobacterium tuberculosis. Lokesh et al. analyzed Bifidobacterium antitubercular drug resistance and mutations in rpoB. They found that B. …	rifamycin-resistant beta-subunit of RNA polymerase (rpoB)	peptide antibiotic;rifamycin antibiotic	Multidrug	antibiotic target alteration;antibiotic target replacement	1274	0.00268022	0	0.00145444	0.0187549	0.176468	0.00111571	0.0107603	0.0123941	0.0279534
ARO:3007121	tet(O/W)	Tet(O/W) is a mosaic tetracycline resistance gene and ribosomal protection protein.	tetracycline-resistant ribosomal protection protein	tetracycline antibiotic	tetracycline	antibiotic target protection	1250	0.00907153	0.0612337	0.042906	0.00383958	0.0163932	0.00580168	0.0267862	0.0189452	0.0231221
ARO:3004586	tet(51)	A tetracycline inactivating enzyme. A flavoenzyme capable of degrading tetracycline antibiotics.	tetracycline inactivation enzyme	tetracycline antibiotic	tetracycline	antibiotic inactivation	1250	0	0	0.00472693	0.031455	0.00144646	0	0.0132786	0.0598456	0.0138441
ARO:3004077	PmpM	PmpM is a multidrug efflux pump belonging to the MATE family of Pseudomonas aeruginosa. PmpM is an H+ drug antiporter and is the first reported case of an H+ coupled efflux pump in the MATE family. PmpM confers resistance to fluoroquinolones, fradiomycin, benzalkonium chloride, chlorhexidine gluconate, ethidium bromide, tetraphenylphosphonium chloride (TPPCl), and rhodamine 6G.	multidrug and toxic compound extrusion (MATE) transporter	aminoglycoside antibiotic;disinfecting agents and antiseptics;fluoroquinolone antibiotic	Multidrug	antibiotic efflux	1248	0.00556662	0.00192862	0.00581776	0.0103373	0.148985	0.0149505	0.00778402	0.00531174	0.0250852
ARO:3004643	Erm(K)	A 23S rRNA (adenine(2058)-N(6))-methyltransferase Erm(K) [Alkalihalobacillus halodurans].	Erm 23S ribosomal RNA methyltransferase	lincosamide antibiotic;macrolide antibiotic;streptogramin antibiotic	MLS	antibiotic target alteration	1236	0.0340182	0.0655731	0.0170897	0.0171304	0.00144646	0.00580168	0.0210627	0.00123941	0.0204202
ARO:3000784	cmeB	CmeB is the inner membrane transporter the CmeABC multidrug efflux complex.	resistance-nodulation-cell division (RND) antibiotic efflux pump	cephalosporin;fluoroquinolone antibiotic;fusidane antibiotic;macrolide antibiotic	Multidrug	antibiotic efflux	1236	0.00268022	0	0.0323613	0.0450412	0.00771445	0.00602482	0.00183154	0.0235487	0.0149003
ARO:3003576	eptA	PmrC mediates the modification of Lipid A by the addition of 4-amino-4-deoxy-L-arabinose (L-Ara4N) and phosphoethanolamine, resulting in a less negative cell membrane and decreased binding of polymyxin B.	pmr phosphoethanolamine transferase	peptide antibiotic	peptide	antibiotic target alteration	1218	0.0028864	0	0.0912661	0.00413493	0.0183218	0.00334712	0.000228942	0.0437333	0.0204898
ARO:3002698	cmlB	cmlB is a plasmid-encoded chloramphenicol exporter that is found in Klebsiella aerogenes.	major facilitator superfamily (MFS) antibiotic efflux pump	phenicol antibiotic	phenicol	antibiotic efflux	1216	0.000824684	0	0.0930841	0.00103373	0.0178397	0.00357026	0.000228942	0.0479827	0.0205705
ARO:3000118	vgaB	Vga(B) is an ABC-F protein expressed in staphylococci that confers resistance to streptogramin A antibiotics and related compounds. It is associated with plasmid DNA.	vga-type ABC-F protein	pleuromutilin antibiotic;streptogramin A antibiotic;streptogramin antibiotic	Multidrug	antibiotic target protection	1214	0.022885	0.05593	0.0101811	0.0270247	0.00192861	0.00368184	0.0144233	0.012217	0.018534
ARO:3000790	mdsB	MdsB is the inner membrane transporter of the multidrug and metal efflux complex MdsABC. mdsB corresponds to 1 locus in Pseudomonas aeruginosa PAO1 (gene name: mexQ) and 2 loci in Pseudomonas aeruginosa LESB58.	resistance-nodulation-cell division (RND) antibiotic efflux pump	carbapenem;cephalosporin;cephamycin;monobactam;penam;penem;phenicol antibiotic	Multidrug	antibiotic efflux	1202	0	0	0.104356	0.000295352	0.0163932	0.00557854	0	0.0403692	0.020874
ARO:3000491	acrD	AcrD is an aminoglycoside efflux pump expressed in E. coli. Its expression can be induced by indole, and is regulated by baeRS and cpxAR.	resistance-nodulation-cell division (RND) antibiotic efflux pump	aminoglycoside antibiotic	aminoglycoside	antibiotic efflux	1194	0	0.000482155	0.0938114	0	0.0202504	0.00847938	0.00114471	0.0380674	0.0202794
ARO:3004122	Klebsiella pneumoniae OmpK37	Klebsiella pneumoniae outer membrane porin protein. Is preferentially detected in porin-deficient strains. Functional characterization of this new porin revealed a narrower pore than those of porins OmpK35 and OmpK36, which did not allow penetration by certain beta-lactams. Also, when a resistant strain expresses porin OmpK37 is less susceptible to cefotaxime and cefoxitin than when it is express…	General Bacterial Porin with reduced permeability to beta-lactams	carbapenem;cephalosporin;cephamycin;monobactam;penam;penem	Multidrug	reduced permeability to antibiotic	1190	0	0	0.133808	0	0.0202504	0.00345869	0	0.0272669	0.0230981
ARO:3003386	Escherichia coli folP with mutation conferring resistance to sulfonamides	Point mutations in Escherichia coli dihydropteroate synthase folP prevent sulfonamide antibiotics from inhibiting its role in folate synthesis, thus conferring sulfonamide resistance.	sulfonamide resistant dihydropteroate synthase folP	sulfonamide antibiotic;sulfone antibiotic	Multidrug	antibiotic target alteration	1170	0.00618513	0.000964311	0.0843575	0.00767915	0.018804	0.00412812	0.00137365	0.0331098	0.0195752
ARO:3007027	salC	salC is a ABC-F subfamily protein gene that confers resistance to lincosamides and class A streptogramins.	sal-type ABC-F protein	lincosamide antibiotic;pleuromutilin antibiotic;streptogramin A antibiotic;streptogramin antibiotic	Multidrug	antibiotic target protection	1170	0.0119579	0	0.0410879	0.00605472	0.0216969	0.0180745	0.0114471	0.0205387	0.0163572
ARO:3000801	MexD	MexD is the multidrug inner membrane transporter of the MexCD-OprJ complex.	resistance-nodulation-cell division (RND) antibiotic efflux pump	aminocoumarin antibiotic;aminoglycoside antibiotic;cephalosporin;diaminopyrimidine antibiotic;fluoroquinolone antibiotic;macrolide antibiotic;penam;phenicol antibiotic;tetracycline antibiotic	Multidrug	antibiotic efflux	1164	0.000618513	0.00530371	0.120355	0.00147676	0.00916091	0.00602482	0.00251836	0.0253193	0.0213472
ARO:3003312	Staphylococcus aureus parC conferring resistance to fluoroquinolones	Point mutation in Staphylococcus aureus parC resulting in fluoroquinolone resistance.	fluoroquinolone resistant parC	fluoroquinolone antibiotic	fluoroquinolone	antibiotic target alteration	1158	0.0257714	0.0935382	0.0123627	0.0131432	0.00144646	0.00423969	0.0208337	0.000885289	0.0215276
ARO:3000779	adeH	AdeH is the outer membrane channel protein of the AdeFGH multidrug efflux complex.	resistance-nodulation-cell division (RND) antibiotic efflux pump	fluoroquinolone antibiotic;tetracycline antibiotic	Multidrug	antibiotic efflux	1148	0.00453576	0.0173576	0.0690859	0.0118141	0.0106074	0.00814467	0.00297625	0.024434	0.0186194
ARO:3004584	tet(50)	A tetracycline inactivating enzyme. A flavoenzyme capable of degrading tetracycline antibiotics.	tetracycline inactivation enzyme	tetracycline antibiotic	tetracycline	antibiotic inactivation	1144	0	0	0	0	0	0	0.0281599	0.079499	0.0134574
ARO:3002974	vanTr gene in vanL cluster	Also known as vanTrL, is a vanT variant found in the vanL gene cluster. vanTrL codes for the racemase component of vanT.	glycopeptide resistance gene cluster;vanT	glycopeptide antibiotic	glycopeptide	antibiotic target alteration	1140	0.00412342	0.000482155	0.0763581	0.0203793	0.0072323	0.00223142	0.00206048	0.0277981	0.0175832
ARO:3003969	lmrP	lmrP is a proton motive force-dependent drug transporter that is part of the MFS efflux pump family.	major facilitator superfamily (MFS) antibiotic efflux pump	lincosamide antibiotic;macrolide antibiotic;streptogramin A antibiotic;streptogramin antibiotic;tetracycline antibiotic	Multidrug	antibiotic efflux	1134	0.0274208	0.0655731	0.00545415	0.0178688	0.000482153	0.00624796	0.0212916	0.00212469	0.0183079
ARO:3003751	Escherichia coli nfsA mutations conferring resistance to nitrofurantoin	nfsA encodes the major oxygen-insesitive nitroreductase in E. coli. The first step of resistance to nitrofurazone is mutation of nfsA.	antibiotic resistant nfsA	nitrofuran antibiotic	nitrofuran	antibiotic target alteration	1134	0.00865919	0	0.0450876	0.0243665	0.00578584	0.00178513	0.00206048	0.0352345	0.0153724
ARO:3003511	Escherichia coli soxS with mutation conferring antibiotic resistance	SoxS is a global regulator that up-regulates the expression of AcrAB efflux genes. It also reduces OmpF expression to decrease cell membrane permeability.	ATP-binding cassette (ABC) antibiotic efflux pump;General Bacterial Porin with reduced permeability to beta-lactams;major facilitator superfamily (MFS) antibiotic efflux pump;resistance-nodulation-cell division (RND) antibiotic efflux pump	carbapenem;cephalosporin;cephamycin;disinfecting agents and antiseptics;fluoroquinolone antibiotic;glycylcycline;monobactam;penam;penem;phenicol antibiotic;rifamycin antibiotic;tetracycline antibiotic	Multidrug	antibiotic efflux;antibiotic target alteration;reduced permeability to antibiotic	1132	0	0	0.121809	0	0.0202504	0.00357026	0	0.0277981	0.0216785
ARO:3004597	Klebsiella pneumoniae KpnH	KpnH consists of ~511 residues, resembles EmrB of E. coli, and is probably a translocase in the KpnGH-TolC efflux protein in K. pneumoniae. Disruption of the pump components KpnG-KpnH signficantly decrease resistance to azithromycin, ceftazidime, ciprofloxacin, ertapenem, erythromycin, gentamicin, imipenem, ticarcillin, norfloxacin, polymyxin-B, piperacillin, spectinomycin, tobramycin, and strept…	major facilitator superfamily (MFS) antibiotic efflux pump	aminoglycoside antibiotic;carbapenem;cephalosporin;fluoroquinolone antibiotic;macrolide antibiotic;penam;penem;peptide antibiotic	Multidrug	antibiotic efflux	1128	0	0	0.0872664	0	0.0120538	0.00412812	0.00160259	0.0451498	0.0187751
ARO:3007648	PSZ-1	PSZ-1 is a PSZ beta-lactamase found in Pantoea endophytica. The gene showed resistance to penicillins and several first-, second-and third-generation cephalosporins as well as aztreonam.	PSZ beta-lactamase	cephalosporin;cephamycin;penam	Multidrug	antibiotic inactivation	1128	0.00824684	0.0086788	0.0156352	0.0240712	0.00433938	0.0185207	0.0139655	0.0113317	0.0130987
ARO:3000464	Neisseria gonorrhoeae porin PIB (por)	Mutant forms of the porin Por result in reduced permeability to antibiotics, particularly tetracyclines and beta-lactams.	General Bacterial Porin with reduced permeability to beta-lactams	carbapenem;cephalosporin;cephamycin;monobactam;penam;penem;tetracycline antibiotic	Multidrug	reduced permeability to antibiotic	1120	0.00762833	0	0.0327249	0.0311596	0.0115717	0.00401655	0.0043499	0.0253193	0.0145963
ARO:3007019	fexB	FexB is a plasmid-encoded exporter gene which confers resistance to florfenicol. Originally identified in Enterococcus sp. isolated from swine by Liu et al. 2012.	major facilitator superfamily (MFS) antibiotic efflux pump	phenicol antibiotic	phenicol	antibiotic efflux	1118	0.00515428	0.0843772	0.066177	0	0.0115717	0.00479754	0.00572355	0.0150499	0.0241064
ARO:3000621	PC1 beta-lactamase (blaZ)	The blaZ beta-lactamase is found in Bacillus subtilis and Staphylococcus aureus.	BlaZ beta-lactamase	penam	penam	antibiotic inactivation	1118	0.0511304	0.0149468	0.00472693	0.0243665	0.000482153	0.00111571	0.019689	0.000885289	0.0146679
ARO:3000237	TolC	TolC is a protein subunit of many multidrug efflux complexes in Gram negative bacteria. It is an outer membrane efflux protein and is constitutively open. Regulation of efflux activity is often at its periplasmic entrance by other components of the efflux complex.	ATP-binding cassette (ABC) antibiotic efflux pump;major facilitator superfamily (MFS) antibiotic efflux pump;resistance-nodulation-cell division (RND) antibiotic efflux pump	aminocoumarin antibiotic;aminoglycoside antibiotic;carbapenem;cephalosporin;cephamycin;disinfecting agents and antiseptics;fluoroquinolone antibiotic;glycylcycline;macrolide antibiotic;penam;penem;peptide antibiotic;phenicol antibiotic;rifamycin antibiotic;tetracycline antibiotic	Multidrug	antibiotic efflux	1112	0	0	0.0927205	0	0.0216969	0.00390498	0.000228942	0.0389527	0.019688
ARO:3005042	mlaD	mlaD from the mla system is a gene proposed to play a part in the transport of phospholipids to the outer membrane. Insertions in mlaD are shown to confer resistance to linezolid.	ATP-binding cassette (ABC) antibiotic efflux pump	glycopeptide antibiotic;oxazolidinone antibiotic	Multidrug	antibiotic efflux	1102	0.00391725	0	0.072722	0.00767915	0.0139824	0.00234299	0.00160259	0.0394839	0.0177163
ARO:3007203	Klebsiella pneumoniae mutant PhoQ conferring resistance to colistin	Mutations in Klebsiella pneumoniae PhoQ of the two-component PhoPQ regulatory system conferring resistance to colistin.	ATP-binding cassette (ABC) antibiotic efflux pump;pmr phosphoethanolamine transferase;transmembrane protein conferring colistin resistance	macrolide antibiotic;peptide antibiotic	Multidrug	antibiotic efflux;antibiotic target alteration;resistance by absence	1098	0.00103086	0	0.0916297	0.00575936	0.00916091	0.00368184	0	0.0355886	0.0183564
ARO:3002690	Streptomyces lividans cmlR	cmlR is a plasmid or chromosome-encoded chloramphenicol resistance determinant (putative transmembrane protein) that is found in Escherichia coli and Streptomyces lividans.	major facilitator superfamily (MFS) antibiotic efflux pump	phenicol antibiotic	phenicol	antibiotic efflux	1098	0.0290701	0.0583408	0.0109083	0.0140292	0.00144646	0.00546697	0.0249547	0.000177058	0.0180492
ARO:3004651	lin	Listeria monocytogenes EGD-e lin gene for lincomycin resistance ABC-F type ribosomal protection protein, complete CDS.	lincosamide nucleotidyltransferase (LNU)	lincosamide antibiotic	lincosamide	antibiotic inactivation	1092	0.00103086	0	0.0916297	0.00826986	0.0115717	0.00557854	0.00183154	0.0267357	0.018331
ARO:3000216	acrB	Protein subunit of AcrA-AcrB-TolC multidrug efflux complex. AcrB functions as a herterotrimer which forms the inner membrane component and is primarily responsible for substrate recognition and energy transduction by acting as a drug/proton antiporter.	resistance-nodulation-cell division (RND) antibiotic efflux pump	cephalosporin;disinfecting agents and antiseptics;fluoroquinolone antibiotic;glycylcycline;penam;phenicol antibiotic;rifamycin antibiotic;tetracycline antibiotic	Multidrug	antibiotic efflux	1074	0	0.000482155	0.0887208	0	0.0192861	0.00702896	0	0.0334639	0.0186228
ARO:3003893	Escherichia coli uhpA with mutation conferring resistance to fosfomycin	uhpA is a positive activator of the fosfomycin importer uhpT, thus mutations to uhpA confer fosfomycin resistance by reducing uhpT expression. Both knockout and amino acid substitution mutations have been found that confer resistance, with the Protein Knockout model describing the large, knockout mutations causing loss of function of the gene, and the Protein Variant model describing the amino ac…	antibiotic-resistant UhpT	phosphonic acid antibiotic	phosphonic acid	antibiotic target alteration	1068	0.0014432	0	0.0781761	0.0122571	0.00867876	0.00680582	0.000457884	0.0262046	0.0167529
ARO:3003319	Staphylococcus aureus mprF with mutation conferring resistance to daptomycin	Point mutations that occur within Staphylococcus aureus mprF gene resulting in resistance to daptomycin.	daptomycin resistant mprF	peptide antibiotic	peptide	antibiotic target alteration	1046	0.0255652	0.0747341	0.00872664	0.0125525	0.00192861	0.00390498	0.019689	0.00177058	0.0186089
ARO:3000789	mdsA	MdsA is the membrane fusion protein of the multidrug and metal efflux complex MdsABC.	resistance-nodulation-cell division (RND) antibiotic efflux pump	carbapenem;cephalosporin;cephamycin;monobactam;penam;penem;phenicol antibiotic	Multidrug	antibiotic efflux	1042	0	0	0.104356	0	0.0197683	0.00446283	0	0.0270899	0.0194596
ARO:3003777	Borreliella burgdorferi murA with mutation conferring resistance to fosfomycin	murA or UDP-N-acetylglucosamine enolpyruvyl transferase catalyses the initial step in peptidoglycan biosynthesis and is inhibited by fosfomycin. Mutations to the murA enzyme confers resistance to the antibiotic.	antibiotic-resistant murA transferase	phosphonic acid antibiotic	phosphonic acid	antibiotic target alteration	1040	0.00556662	0	0.0469057	0.0172781	0.00337507	0.00714053	0.00686826	0.0258505	0.0141231
ARO:3000791	mdsC	MdsC is the outer membrane channel of the multidrug and metal efflux complex MdsABC.	resistance-nodulation-cell division (RND) antibiotic efflux pump	carbapenem;cephalosporin;cephamycin;monobactam;penam;penem;phenicol antibiotic	Multidrug	antibiotic efflux	1036	0.000206171	0.0043394	0.0687223	0.000443028	0.0149467	0.00312398	0.00297625	0.0432021	0.017245
ARO:3004715	vga(E) Staphylococcus cohnii	vga(E) gene variant that confers resistance to pleuromutilins, lincosamides and streptogramin A antibiotics in staphylococci.	vga-type ABC-F protein	lincosamide antibiotic;pleuromutilin antibiotic;streptogramin A antibiotic;streptogramin antibiotic	Multidrug	antibiotic target protection	1034	0.00680365	0	0.0934477	0.0211177	0.00626799	0.00122728	0.00183154	0.00920701	0.0174879
ARO:3003308	Escherichia coli parC conferring resistance to fluoroquinolones	Point mutation in Escherichia coli parC resulting in fluoroquinolone resistance.	fluoroquinolone resistant parC	fluoroquinolone antibiotic	fluoroquinolone	antibiotic target alteration	1024	0	0.000482155	0.0854483	0	0.0149467	0.00278927	0.000457884	0.0385986	0.0178404
ARO:3000814	MexT	MexT is a LysR-type transcriptional activator that positively regulates the expression of MexEF-OprN, OprD, and MexS.	resistance-nodulation-cell division (RND) antibiotic efflux pump	diaminopyrimidine antibiotic;fluoroquinolone antibiotic;phenicol antibiotic	Multidrug	antibiotic efflux	1022	0	0	0.108719	0	0.00626799	0.00580168	0	0.0260275	0.0183521
ARO:3000518	CRP	CRP is a global regulator that represses MdtEF multidrug efflux pump expression.	resistance-nodulation-cell division (RND) antibiotic efflux pump	fluoroquinolone antibiotic;macrolide antibiotic;penam	Multidrug	antibiotic efflux	1016	0.00164937	0.000482155	0.0825395	0.00236282	0.0163932	0.00647111	0.000457884	0.0286834	0.0173799
ARO:3004144	AxyY	AxyY is the periplasmic adaptor protein of the AxyXY-OprZ efflux pump system in Achromobacter spp.	resistance-nodulation-cell division (RND) antibiotic efflux pump	aminoglycoside antibiotic;cephalosporin;fluoroquinolone antibiotic;macrolide antibiotic	Multidrug	antibiotic efflux	1008	0.00206171	0	0.0734492	0.00664542	0.0115717	0.00792153	0.000228942	0.0267357	0.0160768
ARO:3007459	EstT	EstT is a gene encoding for a serine-dependent macrolide alpha/beta-hydrolase.	macrolide esterase	glycylcycline;macrolide antibiotic;tetracycline antibiotic	Multidrug	antibiotic inactivation	994	0.000206171	0.00385724	0.0847211	0.000295352	0.0130181	0.00557854	0.000228942	0.0309851	0.0173613
ARO:3003937	Neisseria meningititis PBP2 conferring resistance to beta-lactam	Point mutation in Neisseria meningititis PBP2 (penA) decreases affinity between beta-lactam antibiotic molecule and PBP2, thereby conferring resistance to beta-lactam.	Penicillin-binding protein mutations conferring resistance to beta-lactam antibiotics	carbapenem;cephalosporin;cephamycin;monobactam;penam	Multidrug	antibiotic target alteration	994	0.00371108	0.00192862	0.00472693	0.0401679	0.00337507	0.00825624	0.0043499	0.0159352	0.0103064
ARO:3003692	MexJ	MexJ is the membrane fusion protein of the MexJK multidrug efflux protein.	resistance-nodulation-cell division (RND) antibiotic efflux pump	disinfecting agents and antiseptics;macrolide antibiotic;tetracycline antibiotic	Multidrug	antibiotic efflux	974	0.00123703	0.0043394	0.0716312	0.00664542	0.0149467	0.00669425	0.000686826	0.0240799	0.0162826
ARO:3004588	Klebsiella pneumoniae KpnG	KpnG consists of ~390 residues and resembles EmrA of E. coli. Disruption of the pump components KpnG-KpnH signficantly decrease resistance to azithromycin, ceftazidime, ciprofloxacin, ertapenem, erythromycin, gentamicin, imipenem, ticarcillin, norfloxacin, polymyxin-B, piperacillin, spectinomycin, tobramycin, and streptomycin.	major facilitator superfamily (MFS) antibiotic efflux pump	aminoglycoside antibiotic;carbapenem;cephalosporin;fluoroquinolone antibiotic;macrolide antibiotic;penam;penem;peptide antibiotic	Multidrug	antibiotic efflux	972	0.00309257	0.00337509	0.0538143	0.00132908	0.012536	0.00658268	0.000686826	0.0387757	0.015024
ARO:3003031	MexW	MexW is the RND-type membrane protein of the efflux complex MexVW-OprM.	resistance-nodulation-cell division (RND) antibiotic efflux pump	disinfecting agents and antiseptics;fluoroquinolone antibiotic;macrolide antibiotic;phenicol antibiotic;tetracycline antibiotic	Multidrug	antibiotic efflux	968	0.0063913	0.00626802	0.0625409	0.00236282	0.0081966	0.00903723	0.00137365	0.0262046	0.0152969
ARO:3002841	vatB	vatB is a plasmid-mediated acetyltransferase found in Staphylococcus aureus.	streptogramin vat acetyltransferase	streptogramin A antibiotic;streptogramin antibiotic	Multidrug	antibiotic inactivation	964	0.0119579	0.05593	0.0294524	0.0169827	0.00482153	0.00100414	0.00869979	0.00973818	0.0173233
ARO:3004072	OpmB	OpmB is an outer membrane efflux protein in Pseudomonas aeruginosa that shows functional cooperation with MuxABC, to form the efflux pump system MuxABC-OpmB.	resistance-nodulation-cell division (RND) antibiotic efflux pump	aminocoumarin antibiotic;macrolide antibiotic;monobactam;tetracycline antibiotic	Multidrug	antibiotic efflux	962	0.00123703	0.000482155	0.0498146	0.00472563	0.00289292	0.00479754	0.000457884	0.0449727	0.0136726
ARO:3003250	bcrC	The bcrC gene product (BcrC) is an undecaprenyl pyrophosphate phosphatase originally isolated from Bacillus subtilis. When overexpressed it can confer resistance to bacitracin.	undecaprenyl pyrophosphate related proteins	peptide antibiotic	peptide	antibiotic target alteration	960	0	0	0.0778125	0	0.0135003	0.00234299	0.00526566	0.0343492	0.0166588
ARO:3000753	abeM	AbeM is an multidrug efflux pump found in Acinetobacter baumannii.	multidrug and toxic compound extrusion (MATE) transporter	disinfecting agents and antiseptics;fluoroquinolone antibiotic	Multidrug	antibiotic efflux	954	0	0	0.0770853	0.000295352	0.0110895	0.00591325	0	0.0331098	0.0159367
ARO:3000811	mtrD	MtrD is the inner membrane multidrug transporter of the MtrCDE efflux complex.	resistance-nodulation-cell division (RND) antibiotic efflux pump	macrolide antibiotic;penam	Multidrug	antibiotic efflux	946	0.00907153	0.000964311	0.0185441	0.0311596	0.00241077	0.00301241	0.0043499	0.0201846	0.0112122
ARO:3003889	Escherichia coli GlpT with mutation conferring resistance to fosfomycin	Point mutations to the active importer GlpT, which is involved with the uptake of many phosphorylated sugars, confer resistance to fosfomycin by reducing import of the drug into the bacteria.	antibiotic-resistant GlpT	phosphonic acid antibiotic	phosphonic acid	antibiotic target alteration	926	0.0140196	0.00530371	0.0614501	0.010928	0.00867876	0.00156199	0.00343413	0.0166434	0.0152525
ARO:3006890	AFM-1	AFM-1 is a AFM beta-lactamase.	AFM beta-lactamase	carbapenem	carbapenem	antibiotic inactivation	926	0.00412342	0.0110896	0.0236346	0.0224468	0.00241077	0.018186	0.00320519	0.00371822	0.0111018
ARO:3004379	QepA4	A plasmid-mediated quinolone efflux pump variant described in Escherichia coli. QepA4 confers resistance to quinolone and fluoroquinolone antibiotics by expulsion from the cell. Described by Manageiro et al. 2017.	major facilitator superfamily (MFS) antibiotic efflux pump	fluoroquinolone antibiotic	fluoroquinolone	antibiotic efflux	914	0.000412342	0.00241078	0.0367246	0.015063	0.0120538	0.00479754	0.000915768	0.0309851	0.0129204
ARO:3004563	Clostridioides difficile rpoB with mutation conferring resistance to rifampicin	Point mutations in the rpoB region of Clostridioides difficile which confer resistance to rifampin and rifampicin antibiotics.	rifamycin-resistant beta-subunit of RNA polymerase (rpoB)	peptide antibiotic;rifamycin antibiotic	Multidrug	antibiotic target alteration;antibiotic target replacement	912	0.00515428	0.00144647	0.00036361	0.0344085	0.0144646	0.0018967	0.0132786	0.0157582	0.0108464
ARO:3003685	Pseudomonas aeruginosa parE conferring resistance to fluoroquinolones	Point mutation in Pseudomonas aeruginosa parE resulting in sensitivity to fluoroquinolones (ciprofloxacin). In combination with a gyrase mutation (gyrA or gyrB), it confers a high level of resistance to ciprofloxacin.	fluoroquinolone resistant parE	fluoroquinolone antibiotic	fluoroquinolone	antibiotic target alteration	908	0.000824684	0.00289293	0.0479965	0.00443028	0.0115717	0.00334712	0.00228942	0.0385986	0.0139939
ARO:3003317	Salmonella serovars parE conferring resistance to fluoroquinolones	Point mutation in Salmonella serovars parE resulting in fluoroquinolones resistance.	fluoroquinolone resistant parE	fluoroquinolone antibiotic	fluoroquinolone	antibiotic target alteration	908	0.00515428	0.000964311	0.0556323	0.00974662	0.00867876	0.0080331	0.000686826	0.0203617	0.0136572
ARO:3001301	RlmA(II)	RlmA(II) is a methyltransferase found in Streptococcus pneumoniae and confers resistance to tylosin and mycinamicin. Specifically, this enzyme adds a methyl group to guanosine 748 (E. coli numbering) of 23S ribosomal RNA.	non-erm 23S ribosomal RNA methyltransferase (G748)	lincosamide antibiotic;macrolide antibiotic	Multidrug	antibiotic target alteration	908	0.0113394	0	0.0330885	0.0125525	0.012536	0.00211984	0.00160259	0.0302769	0.0129395
ARO:3003900	Escherichia coli cyaA with mutation conferring resistance to fosfomycin	CyaA (adenylate cyclase) is involved with the synthesis of cyclic AMP which regulates the fosfomycin transporter glpT. As a result, mutations to cyaA confer resistance to fosfomycin.	antibiotic-resistant cya adenylate cyclase	phosphonic acid antibiotic	phosphonic acid	antibiotic target alteration	906	0.0107209	0	0.0610865	0.00413493	0.0130181	0.00223142	0.000686826	0.027444	0.0149153
ARO:3004859	Neisseria gonorrhoeae gyrB conferring resistance to zoliflodacin	Point mutation in Neisseria gonorrhoea gyrase B decreases affinity to zoliflodacin antibiotic.	Zoliflodacin resistant gyrB	aminocoumarin antibiotic;zoliflodacin-like antibiotic	Multidrug	antibiotic target alteration	904	0.00824684	0	0.0338157	0.015063	0.00337507	0.0053554	0.00892874	0.0217781	0.0120704
ARO:3000206	emrK	emrK is a membrane fusion protein that is a homolog of EmrA. Together with the inner membrane transporter EmrY and the outer membrane channel TolC, it mediates multidrug efflux.	major facilitator superfamily (MFS) antibiotic efflux pump	tetracycline antibiotic	tetracycline	antibiotic efflux	900	0	0	0.0905389	0	0.0135003	0.0045744	0	0.0233716	0.0164981
ARO:3000391	norA	NorA is a multidrug efflux pump in Staphylococcus aureus that confers resistance to fluoroquinolones and other structurally unrelated antibiotics like acriflavine. It shares 30% similarity with NorA, and is a structural homolog of Bmr of Bacillus subtilis. It is regulated by arlRS and mgrA, the latter also known as NorR.	major facilitator superfamily (MFS) antibiotic efflux pump	disinfecting agents and antiseptics;fluoroquinolone antibiotic	Multidrug	antibiotic efflux	900	0.0265961	0.0520728	0.00872664	0.0112234	0.000964306	0.00278927	0.0176285	0.00159352	0.0151993
ARO:3000822	pmrA	PmrA is a MFS-type efflux pump expressed in Streptococcus pneumoniae that confers low-level resistance to norfloxacin, ciprofloxacin, and acriflavine.	major facilitator superfamily (MFS) antibiotic efflux pump	fluoroquinolone antibiotic	fluoroquinolone	antibiotic efflux	898	0.015669	0.021697	0.0170897	0.0169827	0.00385723	0.00178513	0.0178575	0.0113317	0.0132837
ARO:3002830	vgaALC	vgaALC is an ABC-F subfamily protein expressed in staphylococci that confers resistance to streptogramin A antibiotics and related compounds. It is associated with plasmid DNA.	vga-type ABC-F protein	lincosamide antibiotic;pleuromutilin antibiotic;streptogramin A antibiotic;streptogramin antibiotic	Multidrug	antibiotic target protection	898	0.00432959	0	0.0156352	0.010928	0.0130181	0.00245456	0.0130497	0.0362969	0.011964
ARO:3000808	MexI	MexI is the inner membrane transporter of the efflux complex MexGHI-OpmD.	resistance-nodulation-cell division (RND) antibiotic efflux pump	disinfecting agents and antiseptics;fluoroquinolone antibiotic;tetracycline antibiotic	Multidrug	antibiotic efflux	896	0.00453576	0.00385724	0.0701767	0.00354422	0.0081966	0.00591325	0.00160259	0.0219552	0.0149727
ARO:3005053	ArnT	ArnT is involved in Cell Wall Biosynthesis, specifically 4-amino-4-deoxy-L-arabinose (Ara4N). It confers resistance to peptide antibiotics.	pmr phosphoethanolamine transferase	peptide antibiotic	peptide	antibiotic target alteration	892	0.00123703	0.00819664	0.066177	0.000147676	0.0101252	0.00200827	0.000457884	0.0352345	0.015448
ARO:3004043	Escherichia coli acrA	AcrA is a subunit of the AcrAB-TolC multidrug efflux system found in E. coli.	resistance-nodulation-cell division (RND) antibiotic efflux pump	cephalosporin;disinfecting agents and antiseptics;fluoroquinolone antibiotic;glycylcycline;penam;phenicol antibiotic;rifamycin antibiotic;tetracycline antibiotic	Multidrug	antibiotic efflux	890	0	0	0.0861756	0.00177211	0.0144646	0.00435126	0	0.0224864	0.0161562
ARO:3003285	Staphylococcus aureus rpoB mutants conferring resistance to rifampicin	Point mutations that occurs in Staphylococcus aureus rpoB resulting in resistance to rifampicin.	rifamycin-resistant beta-subunit of RNA polymerase (rpoB)	peptide antibiotic;rifamycin antibiotic	Multidrug	antibiotic target alteration;antibiotic target replacement	890	0.0206171	0.0270007	0.00399971	0.0273201	0.00144646	0.000557854	0.00778402	0.00902995	0.0122195
ARO:3003922	oqxA	RND efflux pump conferring resistance to fluoroquinolone.	resistance-nodulation-cell division (RND) antibiotic efflux pump	diaminopyrimidine antibiotic;fluoroquinolone antibiotic;glycylcycline;nitrofuran antibiotic;tetracycline antibiotic	Multidrug	antibiotic efflux	880	0.00680365	0	0.0796306	0.00871289	0.012536	0.00122728	0.000228942	0.0161123	0.0156564
ARO:3000778	adeG	AdeG is the inner membrane transporter of the AdeFGH multidrug efflux complex.	resistance-nodulation-cell division (RND) antibiotic efflux pump	fluoroquinolone antibiotic;tetracycline antibiotic	Multidrug	antibiotic efflux	868	0.00432959	0.015429	0.0469057	0.0118141	0.00337507	0.00836781	0.00366307	0.0131023	0.0133733
ARO:3000600	Erm(34)	ErmD confers MLSb phenotype.	Erm 23S ribosomal RNA methyltransferase	lincosamide antibiotic;macrolide antibiotic;streptogramin A antibiotic;streptogramin B antibiotic;streptogramin antibiotic	MLS	antibiotic target alteration	864	0.000412342	0	0.07454	0.00280584	0.0110895	0.0018967	0.000228942	0.0292146	0.0150235
ARO:3003357	Clostridioides difficile EF-Tu mutants conferring resistance to elfamycin	Sequence variants of Clostridioides difficile elongation factor Tu that confer resistance to elfamycin antibiotics.	elfamycin resistant EF-Tu	elfamycin antibiotic	elfamycin	antibiotic target alteration	862	0.00226788	0	0	0.00502099	0.124878	0.000892566	0.00732614	0.015404	0.0194737
ARO:3003982	LlmA 23S ribosomal RNA methyltransferase	Lincosamide (Clindamycin) resistant (putative) ribosomal methyltransferase related to the RlmK 23S rRNA methyltransferase COG family. Detected in Paenibacillus sp. LC231, an isolated strain of Paenibacillus found in Lechuguilla Cave, NM, USA. Described by Pawlowski et al. 2016.	Llm 23S ribosomal RNA methyltransferase	lincosamide antibiotic	lincosamide	antibiotic target alteration	862	0	0	0.0854483	0	0.00771445	0.00111571	0	0.0300998	0.0155473
ARO:3003551	emeA	A multidrug efflux pump from Enterococcus faecalis. There exist efflux activity of several antimicrobial agents such as DAPI, Hoechst 33342 and acriflavine. Efflux of DAPI via EmeA was strongly inhibited by reserpine.	multidrug and toxic compound extrusion (MATE) transporter	disinfecting agents and antiseptics	MDR	antibiotic efflux	858	0.000412342	0	0.00109083	0.0152106	0	0	0.0114471	0.0479827	0.00951795
ARO:3003817	Acinetobacter baumannii gyrA conferring resistance to fluoroquinolones	Mutations in the A subunit of DNA gyrase reduce its affinity for fluoroquinolones, thereby conferring resistance.	fluoroquinolone resistant gyrA	fluoroquinolone antibiotic;nybomycin-like antibiotic	Multidrug	antibiotic target alteration	856	0.000206171	0.000482155	0.0450876	0.00073838	0.0173575	0.00290084	0.00183154	0.0401921	0.0135995
ARO:3000817	mtrR	MtrR is a repressor of mtrCDE expression. Mutations in mtrR increase multidrug resistance.	major facilitator superfamily (MFS) antibiotic efflux pump;resistance-nodulation-cell division (RND) antibiotic efflux pump	antibacterial free fatty acids;macrolide antibiotic;penam	Multidrug	antibiotic efflux	854	0.00350491	0	0.0247255	0.0307166	0.00337507	0.00334712	0.00183154	0.0157582	0.0104074
ARO:3004075	MuxC	MuxC is one of the two necessary RND components of the MuxABC-OpmB efflux pumps system in Pseudomonas aeruginosa.	resistance-nodulation-cell division (RND) antibiotic efflux pump	aminocoumarin antibiotic;macrolide antibiotic;monobactam;tetracycline antibiotic	Multidrug	antibiotic efflux	840	0.00865919	0.037126	0.0123627	0.0135862	0.00144646	0.00780996	0.00732614	0.0123941	0.0125888
ARO:3000508	gadX	GadX is an AraC-family regulator that promotes mdtEF expression to confer multidrug resistance.	resistance-nodulation-cell division (RND) antibiotic efflux pump	fluoroquinolone antibiotic;macrolide antibiotic;penam	Multidrug	antibiotic efflux	834	0	0	0.102174	0	0.0101252	0.00290084	0	0.0157582	0.0163698
ARO:3000796	mdtF	MdtF is the multidrug inner membrane transporter for the MdtEF-TolC efflux complex.	resistance-nodulation-cell division (RND) antibiotic efflux pump	fluoroquinolone antibiotic;macrolide antibiotic;penam	Multidrug	antibiotic efflux	834	0	0	0.0850847	0	0.00916091	0.00334712	0	0.0237258	0.0151648
ARO:3003682	OpmH	OpmH is an outer membrane efflux protein required for triclosan-specific efflux pump function.	resistance-nodulation-cell division (RND) antibiotic efflux pump	disinfecting agents and antiseptics	Triclosan	antibiotic efflux	832	0.000206171	0.00289293	0.07454	0.000147676	0.0115717	0.00680582	0.000686826	0.0203617	0.0146516
ARO:3003679	TriA	TriA is a membrane protein that is fused to TriB and both are required for the triclosan efflux pump function of TriABC-OpmH in P. aeruginosa.	resistance-nodulation-cell division (RND) antibiotic efflux pump	disinfecting agents and antiseptics	Triclosan	antibiotic efflux	826	0.000618513	0.00385724	0.0498146	0.00457796	0.0149467	0.00368184	0.00160259	0.0288604	0.013495
ARO:3000795	mdtE	MdtE is the membrane fusion protein of the MdtEF multidrug efflux complex. It shares 70% sequence similarity with AcrA.	resistance-nodulation-cell division (RND) antibiotic efflux pump	fluoroquinolone antibiotic;macrolide antibiotic;penam	Multidrug	antibiotic efflux	824	0	0	0.0945386	0	0.012536	0.00211984	0	0.0189452	0.0160174
ARO:3003550	mdtP	Multidrug resistance efflux pump. Could be involved in resistance to puromycin, acriflavine and tetraphenylarsonium chloride.	major facilitator superfamily (MFS) antibiotic efflux pump	disinfecting agents and antiseptics;nucleoside antibiotic	Multidrug	antibiotic efflux	824	0	0	0.0879936	0	0.0101252	0.00345869	0	0.0208928	0.0153088
ARO:3007185	Mycobacterium tuberculosis Rv1258c mutations confer resistance to ethambutol and capreomycin	Mutations in the M. tuberculosis efflux pump Rv1258c (Tap) conferring resistance to multiple ethambutol and capreomycin.	multidrug resistant Rv1258c	aminoglycoside antibiotic;isoniazid-like antibiotic;polyamine antibiotic;pyrazine antibiotic	Multidrug	antibiotic target alteration	822	0.000412342	0	0.0701767	0.00324887	0.0106074	0.00334712	0	0.0251422	0.0141168
ARO:3003929	Neisseria gonorrhoeae parC conferring resistance to fluoroquinolones	Point mutations in Neisseria gonorrhoeae parC protein that confer resistance to fluoroquinolone by reducing affinity to antibiotic binding site.	fluoroquinolone resistant parC	fluoroquinolone antibiotic	fluoroquinolone	antibiotic target alteration	818	0.00577279	0	0.0414515	0.00900824	0.00337507	0.00747524	0.00114471	0.0224864	0.0113392
ARO:3004451	Agrobacterium fabrum chloramphenicol acetyltransferase	A chloramphenicol resistance determinant described in the Gram-negative bacterium Agrobacterium fabrum.	chloramphenicol acetyltransferase (CAT)	phenicol antibiotic	phenicol	antibiotic inactivation	812	0	0.00530371	0.0781761	0	0.0106074	0.00758681	0	0.0159352	0.0147012
ARO:3002939	vanS gene in vanM cluster	Also known as vanSM, is a vanS variant found in the vanM gene cluster.	glycopeptide resistance gene cluster;vanS	glycopeptide antibiotic	glycopeptide	antibiotic target alteration	810	0.000824684	0	0.0236346	0.0262863	0.00192861	0.00870252	0.000457884	0.0131023	0.00936712
ARO:3000781	adeJ	AdeJ is a RND efflux protein that acts as the inner membrane transporter of the AdeIJK efflux complex. It has 57% identity with E. coli AcrB.	resistance-nodulation-cell division (RND) antibiotic efflux pump	carbapenem;cephalosporin;diaminopyrimidine antibiotic;fluoroquinolone antibiotic;lincosamide antibiotic;macrolide antibiotic;penem;phenicol antibiotic;rifamycin antibiotic;tetracycline antibiotic	Multidrug	antibiotic efflux	808	0.000206171	0	0.0570868	0.00191979	0.0163932	0.00234299	0.000228942	0.0313392	0.0136896
ARO:3000502	AcrF	AcrF is a inner membrane transporter, similar to AcrB.	resistance-nodulation-cell division (RND) antibiotic efflux pump	cephalosporin;cephamycin;fluoroquinolone antibiotic;penam	Multidrug	antibiotic efflux	798	0	0	0.0814486	0.000443028	0.0183218	0.00301241	0	0.0189452	0.0152714
ARO:3007682	MdtQ	MdtQ is a putative multidrug resistance outer membrane protein found in carbapenem resistant Klebsiella pneumoniae.	Outer Membrane Porin (Opr)	carbapenem;cephalosporin;cephamycin;monobactam;penam;penem	Multidrug	reduced permeability to antibiotic	788	0	0	0.0923569	0	0.00771445	0.00334712	0	0.0166434	0.0150077
ARO:3000379	OprM	OprM is an outer membrane factor protein found in Pseudomonas aeruginosa and Burkholderia vietnamiensis. It is part of the MexAB-OprM, MexVW-OprM, MexXY-OprM and the AmrAB-OprM complex.	resistance-nodulation-cell division (RND) antibiotic efflux pump	aminocoumarin antibiotic;aminoglycoside antibiotic;carbapenem;cephalosporin;cephamycin;diaminopyrimidine antibiotic;disinfecting agents and antiseptics;fluoroquinolone antibiotic;macrolide antibiotic;monobactam;penam;penem;peptide antibiotic;phenicol antibiotic;sulfonamide antibiotic;tetracycline antibiotic	Multidrug	antibiotic efflux	788	0.00226788	0	0.0690859	0.00723613	0.0072323	0.00557854	0.000686826	0.0134564	0.013193
ARO:3005090	RanB	RanB is the determinant of antibiotic resistance within the RanARanB ABC-type efflux system. It confers resistance to aminoglycoside antibiotics.	ATP-binding cassette (ABC) antibiotic efflux pump	aminoglycoside antibiotic	aminoglycoside	antibiotic efflux	774	0.0028864	0	0.0425424	0.0203793	0.0072323	0.00133885	0.00503672	0.012217	0.0114541
ARO:3003772	Brucella suis mprF	MprF is a integral membrane protein that modifies the negatively-charged phosphatidylglycerol on the membrane surface. This confers resistance to cationic peptides that disrupt the cell membrane, including defensins.	defensin resistant mprF	peptide antibiotic	peptide	antibiotic target alteration	766	0	0	0.0556323	0.000295352	0.00771445	0.00368184	0.00114471	0.0308081	0.0124096
ARO:3004146	cfrC	A cfr-like 23S rRNA methyltransferase shown to confer resistance to linezolid and phenicol antibiotics, including florfenicol and chloramphenicol, in Clostridium.	Cfr 23S ribosomal RNA methyltransferase	lincosamide antibiotic;oxazolidinone antibiotic;phenicol antibiotic;streptogramin antibiotic	Multidrug	antibiotic target alteration	760	0.00453576	0	0.0378154	0.0119618	0.00192861	0.00569011	0.00228942	0.0191223	0.0104179
ARO:3000782	adeK	AdeK is the outer membrane factor protein in the adeIJK multidrug efflux complex.	resistance-nodulation-cell division (RND) antibiotic efflux pump	carbapenem;cephalosporin;diaminopyrimidine antibiotic;fluoroquinolone antibiotic;lincosamide antibiotic;macrolide antibiotic;penem;phenicol antibiotic;rifamycin antibiotic;tetracycline antibiotic	Multidrug	antibiotic efflux	758	0.00103086	0.000482155	0.0465421	0.00472563	0.00771445	0.00357026	0.000686826	0.0286834	0.0116795
ARO:3007043	msr(I)	msr(I) is part of the msr subfamily of ABC-F ribosomal protection proteins.	msr-type ABC-F protein	macrolide antibiotic;phosphonic acid antibiotic;streptogramin antibiotic	Multidrug	antibiotic target protection	742	0.000618513	0.0101253	0.0261799	0.0220037	0.00192861	0.000892566	0.00251836	0.018237	0.010313
ARO:3003838	gadW	GadW is an AraC-family regulator that promotes mdtEF expression to confer multidrug resistance. GadW inhibits GadX-dependent activation. GadW clearly represses gadX and, in situations where GadX is missing, activates gadA and gadBC.	resistance-nodulation-cell division (RND) antibiotic efflux pump	fluoroquinolone antibiotic;macrolide antibiotic;penam	Multidrug	antibiotic efflux	730	0	0	0.0865392	0	0.0120538	0.00211984	0	0.0146958	0.0144261
ARO:3000780	adeI	AdeI is the membrane fusion protein of the AdeIJK multidrug efflux complex.	resistance-nodulation-cell division (RND) antibiotic efflux pump	carbapenem;cephalosporin;diaminopyrimidine antibiotic;fluoroquinolone antibiotic;lincosamide antibiotic;macrolide antibiotic;penem;phenicol antibiotic;rifamycin antibiotic;tetracycline antibiotic	Multidrug	antibiotic efflux	730	0	0.000482155	0.0319977	0.0036919	0.0178397	0.00357026	0.00206048	0.030631	0.0112841
ARO:3002926	vanR gene in vanG cluster	Also known as vanRG, is a vanR variant found in the vanG gene cluster.	glycopeptide resistance gene cluster;vanR	glycopeptide antibiotic	glycopeptide	antibiotic target alteration	724	0.0146381	0.0226613	0.0330885	0.00472563	0.00192861	0.00345869	0.0100734	0.00743643	0.0122513
ARO:3004832	Neisseria gonorrhoeae PBP2 conferring resistance to beta-lactam antibiotics	PBP2 is a penicillin-binding protein and beta-lactam resistance enzyme encoded by the penA gene, due to mutations can cause resistance to various drugs such as Penicillin and Ceftriaxone.	Penicillin-binding protein mutations conferring resistance to beta-lactam antibiotics	carbapenem;cephalosporin;cephamycin;monobactam;penam	Multidrug	antibiotic target alteration	716	0.000206171	0	0.042906	0.0141769	0.0110895	0.000892566	0.000457884	0.0194764	0.0111507
ARO:3003818	Acinetobacter baumannii parC conferring resistance to fluoroquinolones	Mutations in Acinetobacter baumannii parC that result in resistance to fluoroquinolones.	fluoroquinolone resistant parC	fluoroquinolone antibiotic	fluoroquinolone	antibiotic target alteration	714	0.000824684	0	0.0414515	0.00132908	0.012536	0.00290084	0.00183154	0.0300998	0.0113717
ARO:3004719	tet(X3)	A tetracyline resistance gene located on an approximately 300-kb plasmid, designated p47AB. It inactivates all tetracyclines, including tigecycline, eravacycline, and omadacycline.Adjacent to insertion sequence ISVsa3 on the conjugative plasmid.	tetracycline inactivation enzyme	glycylcycline;tetracycline antibiotic	Multidrug	antibiotic inactivation	710	0.00536045	0.0192862	0.0123627	0.0184595	0.000482153	0.00200827	0.00824191	0.0132793	0.00993507
ARO:3000499	AcrE	AcrE is a membrane fusion protein, similar to AcrA.	resistance-nodulation-cell division (RND) antibiotic efflux pump	cephalosporin;cephamycin;fluoroquinolone antibiotic;penam	Multidrug	antibiotic efflux	704	0	0	0.0789034	0	0.00626799	0.00479754	0	0.0139876	0.0129946
ARO:3001327	MdtK	A multidrug and toxic compound extrusions (MATE) transporter conferring resistance to norfloxacin, doxorubicin and acriflavine.	multidrug and toxic compound extrusion (MATE) transporter	fluoroquinolone antibiotic	fluoroquinolone	antibiotic efflux	698	0	0	0.0658134	0.00812218	0.0081966	0.00145042	0.000228942	0.0145187	0.0122913
ARO:3000183	tet(Z)	TetZ is a tetracycline efflux protein found in Gram-positive bacteria (Corynebacterium and Lactobacillus). It is associated with plasmid DNA.	major facilitator superfamily (MFS) antibiotic efflux pump	tetracycline antibiotic	tetracycline	antibiotic efflux	694	0.00659748	0.000964311	0.00799942	0.00812218	0.0270006	0.00635954	0.0153391	0.00991524	0.0102872
ARO:3003549	mdtO	Multidrug resistance efflux pump. Could be involved in resistance to puromycin, acriflavine and tetraphenylarsonium chloride.	major facilitator superfamily (MFS) antibiotic efflux pump	disinfecting agents and antiseptics;nucleoside antibiotic	Multidrug	antibiotic efflux	682	0	0	0.0781761	0	0.00916091	0.00301241	0	0.0141646	0.0130643
ARO:3001214	mdtM	Multidrug resistance protein MdtM.	major facilitator superfamily (MFS) antibiotic efflux pump	disinfecting agents and antiseptics;fluoroquinolone antibiotic;lincosamide antibiotic;nucleoside antibiotic;phenicol antibiotic	Multidrug	antibiotic efflux	682	0.000206171	0	0.0654498	0.00251049	0.0101252	0.00479754	0.000228942	0.0138105	0.0121411
ARO:3003302	Bartonella bacilliformis gyrB conferring resistance to aminocoumarin	Point mutation in Bartonella bacilliformis resulting in aminocoumarin resistance.	aminocoumarin resistant gyrB	aminocoumarin antibiotic	aminocoumarin	antibiotic target alteration	682	0	0.000964311	0.0421788	0.000295352	0.0101252	0.00624796	0	0.0254963	0.0106635
ARO:3000263	marA	In the presence of antibiotic stress, E. coli overexpresses the global activator protein MarA, which besides inducing MDR efflux pump AcrAB, also down- regulates synthesis of the porin OmpF.	General Bacterial Porin with reduced permeability to beta-lactams;resistance-nodulation-cell division (RND) antibiotic efflux pump	carbapenem;cephalosporin;cephamycin;disinfecting agents and antiseptics;fluoroquinolone antibiotic;glycylcycline;monobactam;penam;penem;phenicol antibiotic;rifamycin antibiotic;tetracycline antibiotic	Multidrug	antibiotic efflux;reduced permeability to antibiotic	680	0.000412342	0	0.0203622	0.00443028	0.00289292	0.000669425	0.000457884	0.0421398	0.0089206
ARO:3002935	vanS gene in vanE cluster	Also known as vanSE, is a vanS variant found in the vanE gene cluster.	glycopeptide resistance gene cluster;vanS	glycopeptide antibiotic	glycopeptide	antibiotic target alteration	678	0.00742216	0	0.0589048	0.00516866	0.00675014	0.00178513	0.00114471	0.0125711	0.0117183
ARO:3003710	MexL	MexL is a specific repressor of mexJK transcription and autoregulates its own expression.	resistance-nodulation-cell division (RND) antibiotic efflux pump	disinfecting agents and antiseptics;macrolide antibiotic;tetracycline antibiotic	Multidrug	antibiotic efflux	678	0.000824684	0.00385724	0.0359974	0.0140292	0.00289292	0.00323555	0.000228942	0.0171746	0.00978007
ARO:3003294	Escherichia coli gyrA conferring resistance to fluoroquinolones	Point mutation of Escherichia coli gyrA resulted in the lowered affinity between fluoroquinolones and gyrA. Thus, conferring resistance.	fluoroquinolone resistant gyrA	fluoroquinolone antibiotic;nybomycin-like antibiotic	Multidrug	antibiotic target alteration	674	0	0	0.0839939	0	0.00964306	0.00111571	0	0.0134564	0.0135261
ARO:3000174	tet(G)	TetG is a tetracycline efflux protein found in Gram-negative bacteria. The encoding gene is found in both chromosomal and plasmid DNA where it is frequently linked to the floR, sul1, and cmlA9 genes which encode proteins that can confer florfenicol/chloramphenicol, sulfamethoxazole, and chloramphenicol resistance, respectively.	major facilitator superfamily (MFS) antibiotic efflux pump	tetracycline antibiotic	tetracycline	antibiotic efflux	670	0	0	0.00399971	0.00147676	0.000964306	0	0.0112182	0.0465662	0.00802815
ARO:3003379	Salmonella enterica ramR mutants	RamR is a repressor that regulates RamA expression. Mutations lead to the upregulation of AcrAB, which is positively regulated by RamA.	resistance-nodulation-cell division (RND) antibiotic efflux pump	cephalosporin;disinfecting agents and antiseptics;fluoroquinolone antibiotic;glycylcycline;penam;phenicol antibiotic;rifamycin antibiotic;tetracycline antibiotic	Multidrug	antibiotic efflux;antibiotic target alteration	656	0.00762833	0.00144647	0.00618137	0.00930359	0.00241077	0.0156199	0.00549461	0.00690526	0.00687379
ARO:3000807	MexH	MexH is the membrane fusion protein of the efflux complex MexGHI-OpmD.	resistance-nodulation-cell division (RND) antibiotic efflux pump	disinfecting agents and antiseptics;fluoroquinolone antibiotic;tetracycline antibiotic	Multidrug	antibiotic efflux	652	0	0	0.0625409	0	0.00530368	0.00312398	0	0.0203617	0.0114163
ARO:3000196	tet(32)	Tet(32) is a tetracycline resistance gene similar to Tet(O), and binds to the ribosome to confer tetracycline resistance as a ribosomal protection protein.	tetracycline-resistant ribosomal protection protein	tetracycline antibiotic	tetracycline	antibiotic target protection	650	0.000824684	0	0.042906	0.00575936	0.00964306	0.00256613	0.000457884	0.0210699	0.0104034
ARO:3004860	Burkholderia dolosa gyrA conferring resistance to fluoroquinolones	Point mutations in Burkholderia gyrA that confer resistance to ciprofloxacin, a fluoroquinolone antibiotic.	fluoroquinolone resistant gyrA	fluoroquinolone antibiotic;nybomycin-like antibiotic	Multidrug	antibiotic target alteration	650	0.00206171	0.000964311	0.0338157	0.00561169	0.0115717	0.00446283	0.00343413	0.018237	0.0100199
ARO:3003967	lfrA	lfrA is involved in the active efflux of quinolones and is found in Mycobacteroides abscessus.	major facilitator superfamily (MFS) antibiotic efflux pump	fluoroquinolone antibiotic	fluoroquinolone	antibiotic efflux	650	0.00680365	0.00192862	0.00145444	0.0270247	0.00289292	0.00178513	0.00869979	0.00725937	0.00723108
ARO:3002835	lnuA	lnuA is a plasmid-mediated nucleotidyltransferase found in Staphylococcus chromogenes.	lincosamide nucleotidyltransferase (LNU)	lincosamide antibiotic	lincosamide	antibiotic inactivation	648	0.0195863	0.034233	0.042906	0.000443028	0.000482153	0.00290084	0.00228942	0	0.0128551
ARO:3003383	Salmonella serovars soxS with mutation conferring antibiotic resistance	SoxS is a global regulator that up-regulates the expression of AcrAB efflux genes. It also reduces OmpF expression to decrease cell membrane permeability.	ATP-binding cassette (ABC) antibiotic efflux pump;General Bacterial Porin with reduced permeability to beta-lactams;major facilitator superfamily (MFS) antibiotic efflux pump;resistance-nodulation-cell division (RND) antibiotic efflux pump	carbapenem;cephalosporin;cephamycin;disinfecting agents and antiseptics;fluoroquinolone antibiotic;glycylcycline;monobactam;penam;penem;phenicol antibiotic;rifamycin antibiotic;tetracycline antibiotic	Multidrug	antibiotic efflux;antibiotic target alteration;reduced permeability to antibiotic	638	0.0014432	0.00289293	0.053087	0.00516866	0.00964306	0.00122728	0.000686826	0.0161123	0.0112827
ARO:3003779	Mycobacterium tuberculosis variant bovis ndh with mutation conferring resistance to isoniazid	Mutations in the Mycobacterium tuberculosis variant bovis ndh gene that results in increased resistance to isoniazid.	antibiotic resistant ndh	isoniazid-like antibiotic	isoniazid-like	antibiotic target alteration	636	0	0	0.101811	0	0.00482153	0	0.00114471	0.00407233	0.0139812
ARO:3003744	vatF	vatF is a streptogramin A acetyl transferase gene isolated from the chromosome of Yersinia enterocolitica.	streptogramin vat acetyltransferase	streptogramin A antibiotic;streptogramin antibiotic	Multidrug	antibiotic inactivation	636	0.00164937	0.00916095	0.0501782	0.00428261	0.00289292	0.00278927	0.000686826	0.0159352	0.0109469
ARO:3003681	TriC	TriC is a resistance nodulation cell division (RND) transporter that is a part of TriABC-OpmH, a triclosan-specific efflux protein.	resistance-nodulation-cell division (RND) antibiotic efflux pump	disinfecting agents and antiseptics	Triclosan	antibiotic efflux	632	0.00206171	0.00675018	0.0327249	0.00383958	0.0202504	0.00312398	0.000915768	0.0180599	0.0109658
ARO:3007374	PJM-1	PJM-1 is a chromosomally-encoded subclass B3 metallo-beta-lactamase found in P. japonensis confering resistance to a range of antibiotics including ampicillin, cefalotin, and cefoxitin.	PJM beta-lactamase	carbapenem;cephalosporin;cephamycin;penam	Multidrug	antibiotic inactivation	632	0.000618513	0	0.00945386	0.00546401	0.000482153	0.000334712	0.0130497	0.0334639	0.00785836
ARO:3003931	Capnocytophaga gingivalis gyrA conferring resistance to fluoroquinolones	Point mutation in Capnocytophaga gingivalis that decreases binding affinity of fluoroquinolone antibiotics to gyrA, thereby conferring resistance.	fluoroquinolone resistant gyrA	fluoroquinolone antibiotic;nybomycin-like antibiotic	Multidrug	antibiotic target alteration	632	0.00453576	0.000482155	0.00072722	0.0243665	0	0.000446283	0.0098445	0.0139876	0.00679876
ARO:3002865	dfrC	dfrC is a chromosome-encoded dihydrofolate reductase found in Staphylococcus aureus.	trimethoprim resistant dihydrofolate reductase dfr	diaminopyrimidine antibiotic	diaminopyrimidine	antibiotic target replacement	618	0.0162875	0.0351973	0.00545415	0.00974662	0.000482153	0.00211984	0.011676	0.000885289	0.0102311
ARO:3003057	smeF	smeF is an outer membrane multidrug efflux protein of the smeDEF complex in Stenotrophomonas maltophilia.	resistance-nodulation-cell division (RND) antibiotic efflux pump	fluoroquinolone antibiotic;macrolide antibiotic;phenicol antibiotic;tetracycline antibiotic	Multidrug	antibiotic efflux	616	0.000206171	0	0.0698131	0.000886056	0.0115717	0.00156199	0	0.0125711	0.0120763
ARO:3004873	Neisseria gonorrhoeae folP with mutation conferring resistance to sulfonamides	Point mutations in Neisseria gonorrhoeae dihydropteroate synthase folP prevent sulfonamide antibiotics from inhibiting its role in folate synthesis, thus conferring sulfonamide resistance.	sulfonamide resistant dihydropteroate synthase folP	sulfonamide antibiotic;sulfone antibiotic	Multidrug	antibiotic target alteration	616	0.00329874	0	0.0356338	0.00959894	0.00916091	0.00368184	0.00183154	0.012217	0.00942784
ARO:3002937	vanS gene in vanG cluster	Also known as vanSG, is a vanS variant found in the vanG gene cluster.	glycopeptide resistance gene cluster;vanS	glycopeptide antibiotic	glycopeptide	antibiotic target alteration	614	0.000412342	0.000482155	0.0367246	0.0144723	0.00433938	0.000557854	0.000686826	0.0155811	0.00915706
ARO:3002829	vgaA	vgaA is an ABC-F subfamily protein expressed in staphylococci that confers resistance to streptogramin A antibiotics and related compounds. It is associated with plasmid DNA.	vga-type ABC-F protein	lincosamide antibiotic;pleuromutilin antibiotic;streptogramin A antibiotic;streptogramin antibiotic	Multidrug	antibiotic target protection	606	0.00309257	0	0.00618137	0.0313073	0.00144646	0	0.00778402	0.00389527	0.00671338
ARO:3005047	eptB	eptB is a phosphoethanolamine transferase. It confers resistance to peptide antibiotics.	pmr phosphoethanolamine transferase	peptide antibiotic	peptide	antibiotic target alteration	600	0.000618513	0	0.0519962	0.00531634	0.00578584	0.00211984	0	0.015404	0.0101551
ARO:3000124	mecI	mecI acts as a repressor of transcription of the mecA/mecR1/mecI operon.	methicillin resistant PBP2	carbapenem;cephalosporin;cephamycin;monobactam;penam	Multidrug	antibiotic target replacement	590	0.0342244	0.00819664	0.00145444	0.00930359	0	0.000334712	0.00869979	0.000708232	0.00786523
ARO:3000777	adeF	AdeF is the membrane fusion protein of the multidrug efflux complex AdeFGH.	resistance-nodulation-cell division (RND) antibiotic efflux pump	fluoroquinolone antibiotic;tetracycline antibiotic	Multidrug	antibiotic efflux	588	0.00494811	0.0241078	0.0189077	0.00708845	0.00289292	0.00345869	0.00297625	0.0123941	0.00959674
ARO:3004128	Serratia marcescens Omp1	Omp1 is an outer membrane porin that confers resistance by absence in S. marcescens. Knockout, deletion or other inhibition of the omp1 gene confers resistance to certain beta-lactamase antibiotics - including Cefoxitin, Ceftriaxone, Cefotaxime, and Moxalactam - as well as Ciprofloxacin, Tetracycline, and Chloramphenicol, by preventing passage of the antibiotic into the cell.	General Bacterial Porin with reduced permeability to beta-lactams	carbapenem;cephalosporin;cephamycin;fluoroquinolone antibiotic;monobactam;penam;penem;phenicol antibiotic;tetracycline antibiotic	Multidrug	reduced permeability to antibiotic;resistance by absence	586	0	0	0.0469057	0	0.0120538	0.0018967	0	0.0216011	0.0103072
ARO:3003381	Escherichia coli soxR with mutation conferring antibiotic resistance	SoxR is a sensory protein that upregulates soxS expression in the presence of redox-cycling drugs. This stress response leads to the expression many multidrug efflux pumps.	ATP-binding cassette (ABC) antibiotic efflux pump;major facilitator superfamily (MFS) antibiotic efflux pump;resistance-nodulation-cell division (RND) antibiotic efflux pump	cephalosporin;disinfecting agents and antiseptics;fluoroquinolone antibiotic;glycylcycline;penam;phenicol antibiotic;rifamycin antibiotic;tetracycline antibiotic	Multidrug	antibiotic efflux;antibiotic target alteration	584	0	0	0.0621773	0	0.00867876	0.00211984	0	0.0148729	0.0109811
ARO:3003390	Escherichia coli ompF with mutation conferring resistance to beta-lactam antibiotics	The Escherichia coli ompF (oprF) is a nonspecific porin channel involved in the membrane translocation of small hydrophilic molecules, including and especially beta-lactam antibiotics. Mutations in ompF can decrease diffusion of antibiotics across the cellular membrane, thereby decreasing overall susceptibility through absence of porin function.	General Bacterial Porin with reduced permeability to beta-lactams	carbapenem;cephalosporin;cephamycin;monobactam;penam;penem	Multidrug	reduced permeability to antibiotic	582	0	0	0.0509054	0	0.00675014	0.000892566	0.000228942	0.0226634	0.0101801
ARO:3001300	myrA	myrA is a methyltransferase found in Micromonospora griseorubida and confers resistance to mycinamicin and tylosin. Specifically, this enzyme adds a methyl group to guanosine 748 (E. coli numbering) of 23S ribosomal RNA. MyrA is found in the mycinamicin biosynthetic cluster and is one mechanism by which M. griseorubida protects itself from self-destruction when producing this macrolide.	non-erm 23S ribosomal RNA methyltransferase (G748)	lincosamide antibiotic;macrolide antibiotic	Multidrug	antibiotic target alteration	578	0.00597896	0.062198	0.00399971	0.00073838	0.00241077	0.00502069	0.00801297	0.00531174	0.0117089
ARO:3000804	MexF	MexF is the multidrug inner membrane transporter of the MexEF-OprN complex. mexF corresponds to 2 loci in Pseudomonas aeruginosa PAO1 (gene name: mexF/mexB) and 4 loci in Pseudomonas aeruginosa LESB58 (gene name: mexD/mexB).	resistance-nodulation-cell division (RND) antibiotic efflux pump	diaminopyrimidine antibiotic;fluoroquinolone antibiotic;phenicol antibiotic	Multidrug	antibiotic efflux	578	0.0092777	0.00626802	0.0181805	0.0113711	0.00385723	0.00223142	0.00206048	0.0118629	0.00813866
ARO:3003009	ceoA	ceoA is a periplasmic linker subunit of the CeoAB-OpcM efflux pump.	resistance-nodulation-cell division (RND) antibiotic efflux pump	aminoglycoside antibiotic;fluoroquinolone antibiotic	Multidrug	antibiotic efflux	568	0	0	0.0614501	0	0.00964306	0.0026777	0	0.0125711	0.0107927
ARO:3003705	mexN	MexN is the inner membrane transporter of the MexMN-OprM multidrug efflux complex.	resistance-nodulation-cell division (RND) antibiotic efflux pump	phenicol antibiotic	phenicol	antibiotic efflux	568	0.000824684	0.00771449	0.0367246	0.000590704	0.00482153	0.00557854	0.000915768	0.0168205	0.00924885
ARO:3004126	Escherichia coli LamB	LamB is a negative regulator for antibiotic resistance, it serves as a porin to influx antibiotic. When down-regulated, it increases resistance to chlortetracycline, ciprofloxacin, balofloxacin and nalidixic acid. It also interacts with Odp1, an energy metabolic enzyme, creating a complex that decreases in antibiotic-resistant strains.	Sugar Porin (SP)	fluoroquinolone antibiotic;tetracycline antibiotic	Multidrug	reduced permeability to antibiotic;resistance by absence	560	0	0	0.0665406	0	0.00771445	0.00145042	0.000228942	0.0118629	0.0109747
ARO:3003890	Escherichia coli UhpT with mutation conferring resistance to fosfomycin	Mutations to the active importer UhpT, which is involved with the uptake of many phosphorylated sugars, confer resistance to fosfomycin by reducing import of the drug into the bacteria.	antibiotic-resistant UhpT	phosphonic acid antibiotic	phosphonic acid	antibiotic target alteration	558	0	0	0.057814	0	0.00867876	0.0018967	0	0.0150499	0.0104299
ARO:3000300	lsaA	LsaA is an ABC-F subfamily protein expressed in Enterococcus faecalis. It confers resistance to clindamycin, quinupristin-dalfopristin, and dalfopristin.	lsa-type ABC-F protein	lincosamide antibiotic;pleuromutilin antibiotic;streptogramin A antibiotic;streptogramin B antibiotic;streptogramin antibiotic	Multidrug	antibiotic target protection	556	0.0134011	0.034233	0.00472693	0.00782683	0.00192861	0.00156199	0.00755508	0.00442645	0.00945751
ARO:3005121	lsaD	The lsa(D) gene represents an ABC-F subfamily protein expressed in Lactococcus garvieae. It confers resistance to Streptogramins A, Pleuromutilins and Lincosamides.	lsa-type ABC-F protein	lincosamide antibiotic;pleuromutilin antibiotic;streptogramin A antibiotic;streptogramin antibiotic	Multidrug	antibiotic target protection	556	0.000206171	0	0.0465421	0.010042	0.0081966	0.00178513	0.000228942	0.00832172	0.00941533
ARO:3001216	mdtH	Multidrug resistance protein MdtH.	major facilitator superfamily (MFS) antibiotic efflux pump	fluoroquinolone antibiotic	fluoroquinolone	antibiotic efflux	548	0	0	0.064359	0	0.00916091	0.00167356	0	0.0111546	0.0107935
ARO:3000617	mecA	A foreign PBP2a acquired by lateral gene transfer that is able to perform peptidoglycan synthesis in the presence of beta-lactams.	methicillin resistant PBP2	carbapenem;cephalosporin;cephamycin;monobactam;penam	Multidrug	antibiotic target replacement	544	0.00597896	0.000964311	0.0330885	0.0067931	0.00241077	0.00145042	0.00915768	0.00814466	0.00849855
ARO:3004114	porin OmpC	In the presence of antibiotic stress, there is a coupled down-regulation of the porin OmpC with the OmpF. Mutants both lacking both OmpC and OmpF proteins are resistant to cephaloridine and cefazolin. Analyses of genes involved in the increased resistance to tetracycline suggest that the up-regulation of efflux pump genes is accompanied by a decrease of OmpF and OmpC synthesis. Homologs of OmpC h…	General Bacterial Porin with reduced permeability to beta-lactams	carbapenem;cephalosporin;cephamycin;monobactam;penam;penem	Multidrug	reduced permeability to antibiotic	542	0	0	0.0534507	0	0.00916091	0.00211984	0	0.015227	0.0099948
ARO:3000774	adeA	AdeA is the membrane fusion protein of the multidrug efflux complex AdeABC.	resistance-nodulation-cell division (RND) antibiotic efflux pump	glycylcycline;tetracycline antibiotic	Multidrug	antibiotic efflux	540	0	0	0.0632681	0	0.0110895	0.00133885	0	0.0108005	0.0108121
ARO:3000656	AcrS	AcrS is a repressor of the AcrAB efflux complex and is associated with the expression of AcrEF. AcrS is believed to regulate a switch between AcrAB and AcrEF efflux.	resistance-nodulation-cell division (RND) antibiotic efflux pump	cephalosporin;cephamycin;disinfecting agents and antiseptics;fluoroquinolone antibiotic;glycylcycline;penam;phenicol antibiotic;rifamycin antibiotic;tetracycline antibiotic	Multidrug	antibiotic efflux	540	0.00618513	0.012536	0.0407243	0.00339655	0.00337507	0.00312398	0.00503672	0.00389527	0.00978413
ARO:3002932	vanS gene in vanB cluster	Also known as vanSB, is a vanS variant found in the vanB gene cluster.	glycopeptide resistance gene cluster;vanS	glycopeptide antibiotic	glycopeptide	antibiotic target alteration	534	0.0136073	0	0.00618137	0.0184595	0.00289292	0.00156199	0.00160259	0.00566585	0.00624644
ARO:3000027	emrA	EmrA is a membrane fusion protein, providing an efflux pathway with EmrB and TolC between the inner and outer membranes of E. coli, a Gram-negative bacterium.	major facilitator superfamily (MFS) antibiotic efflux pump	fluoroquinolone antibiotic	fluoroquinolone	antibiotic efflux	526	0	0	0.0538143	0	0.00867876	0.00200827	0.000228942	0.0138105	0.0098176
ARO:3000197	tet(36)	Tet(36) is a tetracycline resistance gene found in Bacteroides similar to Tet(Q), and binds to the ribosome to confer antibiotic resistance as a ribosomal protection protein.	tetracycline-resistant ribosomal protection protein	tetracycline antibiotic	tetracycline	antibiotic target protection	520	0.000618513	0	0.00327249	0.0211177	0.000964306	0.000223142	0.00732614	0.012217	0.00571741
ARO:3004142	OprZ	OprZ is the outer membrane component of the AxyXY-OprZ efflux pump system in Achromobacter spp.	resistance-nodulation-cell division (RND) antibiotic efflux pump	aminoglycoside antibiotic;cephalosporin;fluoroquinolone antibiotic;macrolide antibiotic	Multidrug	antibiotic efflux	518	0	0	0.0567231	0	0.00241077	0.00390498	0	0.0111546	0.00927419
ARO:3000186	tet(M)	Tet(M) is a ribosomal protection protein that confers tetracycline resistance. It is found on transposable DNA elements and its horizontal transfer between bacterial species has been documented.	tetracycline-resistant ribosomal protection protein	tetracycline antibiotic	tetracycline	antibiotic target protection	516	0.0129888	0.000482155	0	0.0160967	0.000964306	0	0.00641037	0.00973818	0.00583506
ARO:3000936	TEM-70	TEM-70 is a beta-lactamase found in E. coli.	TEM beta-lactamase	cephalosporin;monobactam;penam;penem	Multidrug	antibiotic inactivation	514	0.000206171	0	0.00836303	0.00118141	0.00289292	0.00390498	0.000686826	0.0320475	0.00616035
ARO:3005040	YajC	YajC interacts with the AcrAB-TolC efflux pump in a way that in uncharacterized but is shown to grant increased fitness in the presence of linezolid, rifampicin, and vancomycin.	resistance-nodulation-cell division (RND) antibiotic efflux pump	cephalosporin;disinfecting agents and antiseptics;fluoroquinolone antibiotic;glycopeptide antibiotic;glycylcycline;oxazolidinone antibiotic;penam;phenicol antibiotic;rifamycin antibiotic;tetracycline antibiotic	Multidrug	antibiotic efflux	510	0.00206171	0	0.0469057	0.000886056	0.0106074	0.00178513	0.000686826	0.012217	0.00939372
ARO:3003064	ykkD	ykkD is an SMR-type protein that is a subunit of the ykkCD efflux pump.	small multidrug resistance (SMR) antibiotic efflux pump	aminoglycoside antibiotic;phenicol antibiotic;tetracycline antibiotic	Multidrug	antibiotic efflux	510	0.0113394	0.0250721	0.0145444	0.00590704	0.00192861	0.00167356	0.00824191	0.00230175	0.0088761
ARO:3005049	CrcB	CrcB is part of the Camphor Resistance Protein Family. It confers resistance to aminoglycoside antibiotics.	multidrug and toxic compound extrusion (MATE) transporter	aminoglycoside antibiotic	aminoglycoside	antibiotic efflux	506	0.0134011	0.0303758	0.00690859	0.00472563	0	0.00223142	0.0109892	0.00106235	0.00871176
ARO:3004103	QepA2	QepA2 is a plasmid-mediated quinolone resistance pump found in an Escherichia coli isolate from France.	major facilitator superfamily (MFS) antibiotic efflux pump	fluoroquinolone antibiotic	fluoroquinolone	antibiotic efflux	500	0.000824684	0	0.0189077	0.0186072	0.00144646	0.000669425	0.000457884	0.0100923	0.00637571
ARO:3002962	vanZ gene in vanA cluster	Also known as vanZA, is a vanZ variant found in the vanA gene cluster.	glycopeptide resistance gene cluster;vanZ	glycopeptide antibiotic	glycopeptide	antibiotic target alteration	498	0.00845302	0.0419475	0.00399971	0.00132908	0	0.00379341	0.0098445	0.00424939	0.00920208
ARO:3004127	Escherichia coli mipA	MltA-interacting protein (mipA), is an antibiotic resistance-related outer membrane protein. Deletion of mipA increases kanamycin, nalidixic acid and streptomycin resistance.	MipA-interacting Protein	aminoglycoside antibiotic;fluoroquinolone antibiotic	Multidrug	reduced permeability to antibiotic;resistance by absence	498	0	0.000482155	0.0454512	0	0.00771445	0.00145042	0	0.0166434	0.00896771
ARO:3003807	Escherichia coli AcrAB-TolC with AcrR mutation conferring resistance to ciprofloxacin, tetracycline, and ceftazidime	AcrR is a repressor of the AcrAB-TolC multidrug efflux complex. AcrR mutations result in high level antibiotic resistance. The mutations associated with this model are specific to E. coli.	resistance-nodulation-cell division (RND) antibiotic efflux pump	cephalosporin;disinfecting agents and antiseptics;fluoroquinolone antibiotic;glycylcycline;penam;phenicol antibiotic;rifamycin antibiotic;tetracycline antibiotic	Multidrug	antibiotic efflux;antibiotic target alteration	498	0.000618513	0.000482155	0.0370882	0.00457796	0.00337507	0.00133885	0.000228942	0.0162893	0.00799988
ARO:3000368	vanC	VanC is a D-Ala-D-Ala ligase homolog that synthesizes D-Ala-D-Ser, an alternative substrate for peptidoglycan synthesis that reduces vancomycin binding affinity. It is specific to Enterococcus gallinarum and E. casseliflavus, providing intrinsic resistance.	Van ligase;glycopeptide resistance gene cluster	glycopeptide antibiotic	glycopeptide	antibiotic target alteration	496	0.000206171	0	0.0341793	0.00531634	0.00675014	0.00167356	0.000228942	0.015404	0.00796982
ARO:3003311	Streptococcus pneumoniae parC conferring resistance to fluoroquinolones	Point mutation in Streptococcus pneumoniae parC resulting in fluoroquinolone resistance.	fluoroquinolone resistant parC	fluoroquinolone antibiotic	fluoroquinolone	antibiotic target alteration	494	0.0152567	0	0.00072722	0.0152106	0.00192861	0	0.00595249	0.0067282	0.00572548
ARO:3007042	msr(G)	msr(G) is a part of the msr subfamily of ABC-F ribosomal protection proteins.	msr-type ABC-F protein	macrolide antibiotic;streptogramin antibiotic	Multidrug	antibiotic target protection	490	0	0	0.0490873	0.000147676	0.0110895	0.00167356	0	0.0125711	0.00932115
ARO:3005183	CMY-160	CMY-160 is a beta-lactamase found in Escherichia coli. It confers resistance to cephamycin. Detected directly from NCBI and submitted without publication on 29-MAY-2018.	CMY beta-lactamase	cephamycin	cephamycin	antibiotic inactivation	486	0	0	0.0541779	0	0.00771445	0.00122728	0	0.0118629	0.00937281
ARO:3000676	H-NS	H-NS is a histone-like protein involved in global gene regulation in Gram-negative bacteria. It is a repressor of the membrane fusion protein genes acrE, mdtE, and emrK as well as nearby genes of many RND-type multidrug exporters.	major facilitator superfamily (MFS) antibiotic efflux pump;resistance-nodulation-cell division (RND) antibiotic efflux pump	cephalosporin;cephamycin;fluoroquinolone antibiotic;macrolide antibiotic;penam;tetracycline antibiotic	Multidrug	antibiotic efflux	486	0.000618513	0	0.0472693	0	0.00771445	0.00111571	0	0.0148729	0.00894885
ARO:3003981	tetB(58)	Tetracycline resistant TetB(58) efflux pump found in Paenibacillus sp. LC231, a strain of Paenibacillus isolated from Lechuguilla Cave, NM, USA. Described by Pawlowski et al. 2016.	major facilitator superfamily (MFS) antibiotic efflux pump	tetracycline antibiotic	tetracycline	antibiotic efflux	486	0.000824684	0	0	0.0277631	0.000964306	0.000892566	0.000457884	0.00690526	0.00472597
ARO:3002927	vanR gene in vanL cluster	Also known as vanRL, is a vanR variant found in the vanL gene cluster.	glycopeptide resistance gene cluster;vanR	glycopeptide antibiotic	glycopeptide	antibiotic target alteration	480	0.00845302	0	0.0258163	0.0107803	0.00385723	0.00133885	0.000915768	0.0054888	0.00708129
ARO:3003111	lsaB	LsaB is an ABC-F subfamily protein expressed in Mammaliicoccus sciuri. It confers resistance to clindamycin.	lsa-type ABC-F protein	lincosamide antibiotic;pleuromutilin antibiotic;streptogramin antibiotic	Multidrug	antibiotic target protection	478	0	0.0086788	0.0258163	0	0.0110895	0.00178513	0	0.0196534	0.0083779
ARO:3006876	EC-15	EC-15 is a EC beta-lactamase.	EC beta-lactamase	cephalosporin	cephalosporin	antibiotic inactivation	476	0	0	0.051269	0	0.0081966	0.00156199	0	0.0116858	0.00908918
ARO:3001710	OXA-211	OXA-211 is a beta-lactamase found in Acinetobacter spp.	OXA beta-lactamase;OXA-211-like beta-lactamase	carbapenem;penam	Multidrug	antibiotic inactivation	476	0	0	0.0421788	0	0.0101252	0.00178513	0	0.0150499	0.00864238
ARO:3002938	vanS gene in vanL cluster	Also known as vanSL, is a vanS variant found in the vanL gene cluster.	glycopeptide resistance gene cluster;vanS	glycopeptide antibiotic	glycopeptide	antibiotic target alteration	476	0.00103086	0	0.0327249	0.00443028	0.0081966	0.00200827	0.000228942	0.0136335	0.00778166
ARO:3000809	OpmD	OpmD is the outer membrane channel protein of the efflux complex MexGHI-OpmD.	resistance-nodulation-cell division (RND) antibiotic efflux pump	disinfecting agents and antiseptics;fluoroquinolone antibiotic;tetracycline antibiotic	Multidrug	antibiotic efflux	474	0	0.000964311	0.0527234	0	0.00626799	0.00100414	0.000457884	0.0116858	0.00913795
ARO:3001302	chrB	ChrB is a methyltransferase found in Streptomyces bikiniensis and confers resistance to chalcomycin, mycinamicin, and tylosin. Specifically, this enzyme adds a methyl group to guanosine 748 (E. coli numbering). chrB is found in the chalcomycin biosynthetic cluster and is responsible for self-resistance in S. bikiniensis.	non-erm 23S ribosomal RNA methyltransferase (G748)	lincosamide antibiotic;macrolide antibiotic	Multidrug	antibiotic target alteration	472	0	0	0.0603592	0	0.00867876	0.00111571	0	0.00743643	0.00969877
ARO:3001209	mecC	A foreign PBP2a acquired by lateral gene transfer that able to perform peptidoglycan synthesis in the presence of beta-lactams.	methicillin resistant PBP2	carbapenem;cephalosporin;cephamycin;monobactam;penam	Multidrug	antibiotic target replacement	472	0.00185554	0	0.00254527	0.031012	0.000482153	0.000111571	0.000457884	0.00106235	0.00469084
ARO:3000616	mel	Mel, a homolog of MsrA, is an ABC-F subfamily protein associated with macrolide resistance. It is expressed on the same operon as mefA and mefE, both MFS-type efflux proteins that confer macrolide resistance.	msr-type ABC-F protein	macrolide antibiotic;streptogramin antibiotic	Multidrug	antibiotic target protection	458	0.013195	0.000482155	0	0.0177211	0.00241077	0	0.0043499	0.00354116	0.00521251
ARO:3005052	LpsA	LpsA plays a role in Lipooligosaccharide biosynthesis. LpsA confers resistance to polymyxin antibiotics.	Intrinsic peptide antibiotic resistant Lps	peptide antibiotic	peptide	reduced permeability to antibiotic	456	0.00474194	0.000964311	0.0265435	0.00251049	0.00771445	0.00133885	0.000915768	0.0143417	0.00738388
ARO:3000768	abeS	AbeS in an efflux pump of the SMR family of transporters found in Acinetobacter baumannii.	small multidrug resistance (SMR) antibiotic efflux pump	aminocoumarin antibiotic;macrolide antibiotic	Multidrug	antibiotic efflux	454	0	0.000482155	0.0309068	0.00221514	0.00626799	0.00256613	0	0.0159352	0.00729668
ARO:3004809	GOB-2	GOB-2 is class B beta-lactamase gene found in Elizabethkingia meningoseptica.	GOB beta-lactamase	carbapenem;cephalosporin;penam	Multidrug	antibiotic inactivation	452	0.0162875	0.027965	0.00145444	0.00398725	0.000964306	0.00111571	0.00824191	0.00177058	0.00772334
ARO:3000516	emrR	EmrR is a negative regulator for the EmrAB-TolC multidrug efflux pump in E. coli. Mutations lead to EmrAB-TolC overexpression.	major facilitator superfamily (MFS) antibiotic efflux pump	fluoroquinolone antibiotic	fluoroquinolone	antibiotic efflux	448	0.000206171	0	0.036361	0.00162444	0.0072323	0.00167356	0.000228942	0.0143417	0.00770851
ARO:3004684	MCR-9.1	A mobilized and plasmid-mediated colistin resistance gene and phosphoethanolamine transferase identified from a Salmonella enterica isolate.	MCR phosphoethanolamine transferase	peptide antibiotic	peptide	antibiotic target alteration	444	0	0	0.0494509	0	0.00771445	0.00167356	0	0.00973818	0.00857214
ARO:3003809	Acinetobacter baumannii OprD conferring resistance to imipenem	An outer member protein (OMP) found in Acinetobacter baumannii involved in the uptake of imipenem and basic amino acids. This porin is homologous to Pseudomonas aeruginosa OprD, which performs an identical function.	Outer Membrane Porin (Opr)	carbapenem;cephalosporin;cephamycin;monobactam;penam;penem	Multidrug	reduced permeability to antibiotic;resistance by absence	440	0	0	0.0374518	0	0.00964306	0.00245456	0	0.0132793	0.0078536
ARO:3003063	ykkC	ykkC is an SMR-type protein that is a subunit of the ykkCD efflux pump.	small multidrug resistance (SMR) antibiotic efflux pump	aminoglycoside antibiotic;phenicol antibiotic;tetracycline antibiotic	Multidrug	antibiotic efflux	438	0.00329874	0.0101253	0.0359974	0.00162444	0.00482153	0.0026777	0.00160259	0.0054888	0.00820456
ARO:3002930	vanR gene in vanO cluster	Also known as vanRO, is a vanR variant found in the vanO gene cluster.	glycopeptide resistance gene cluster;vanR	glycopeptide antibiotic	glycopeptide	antibiotic target alteration	434	0.00247405	0	0.00254527	0.0258433	0.000482153	0.000223142	0.000915768	0.00283293	0.00441458
ARO:3002871	tet(37)	tet(37) is a chromosome-encoded oxidoreductase isolated from an uncultured bacterium that confers resistance to tetracycline.	tetracycline inactivation enzyme	tetracycline antibiotic	tetracycline	antibiotic inactivation	428	0.00247405	0	0	0.0283538	0.000482153	0.000111571	0.000457884	0.00106235	0.00411773
ARO:3005098	qacL	A subunit of the qac multidrug efflux pump in Vibrio cholerae.	small multidrug resistance (SMR) antibiotic efflux pump	disinfecting agents and antiseptics	MDR	antibiotic efflux	426	0.00164937	0.0318223	0.00654498	0.00147676	0.00289292	0.00401655	0.00663932	0.00708232	0.00776556
ARO:3004591	tet(55)	A tetracycline inactivating enzyme. A flavoenzyme capable of degrading tetracycline antibiotics.	tetracycline inactivation enzyme	tetracycline antibiotic	tetracycline	antibiotic inactivation	424	0	0	0.0679951	0	0.00289292	0	0.000915768	0.00265587	0.00930745
ARO:3007055	Helicobacter pylori rdxA mutation conferring resistance to metronidazole	The rdxA gene in Helicobacter pylori encodes an NADPH nitroreductase. Mutations in this gene are associated with metronidazole resistance.	Antibiotic resistant Helicobacter pylori nitroreductase	nitroimidazole antibiotic	nitroimidazole	antibiotic target alteration	420	0	0	0.0487237	0.00073838	0.0072323	0.00145042	0	0.00761349	0.00821979
ARO:3002681	catB9	catB9 is a chromosome-encoded variant of the cat gene found in Vibrio cholerae.	chloramphenicol acetyltransferase (CAT)	phenicol antibiotic	phenicol	antibiotic inactivation	418	0.000206171	0.00819664	0.0319977	0.000147676	0.0081966	0.00156199	0.000686826	0.0120399	0.00787919
ARO:3007029	salE	salE is a ABC-F subfamily protein gene that confers resistance to lincosamides and class A streptogramins.	sal-type ABC-F protein	lincosamide antibiotic;pleuromutilin antibiotic;streptogramin A antibiotic;streptogramin antibiotic	Multidrug	antibiotic target protection	412	0.00164937	0	0.0312705	0.00265817	0.00337507	0.00100414	0.000457884	0.0134564	0.00673393
ARO:3005056	tet(X6)	Tet(X6) is a tetracycline inactivating enzyme. It is a tet(X) variant.	tetracycline inactivation enzyme	tetracycline antibiotic	tetracycline	antibiotic inactivation	410	0	0	0.044724	0	0.00482153	0.00133885	0	0.0106235	0.00768848
ARO:3003030	MexV	MexV is the membrane fusion protein of the MexVW-OprM multidrug efflux complex.	resistance-nodulation-cell division (RND) antibiotic efflux pump	disinfecting agents and antiseptics;fluoroquinolone antibiotic;macrolide antibiotic;phenicol antibiotic;tetracycline antibiotic	Multidrug	antibiotic efflux	410	0.00412342	0.00337509	0.0203622	0.00428261	0.00144646	0.00200827	0.000915768	0.0120399	0.00606921
ARO:3000549	adeS	AdeS is a sensor kinase in the AdeRS regulatory system of AdeABC. It is essential for AdeABC expression.	resistance-nodulation-cell division (RND) antibiotic efflux pump	glycylcycline;tetracycline antibiotic	Multidrug	antibiotic efflux	410	0	0	0.0159988	0.00383958	0.00337507	0.00926037	0.000686826	0.00743643	0.00507464
ARO:3007012	sepA	sepA is a multidrug efflux pump that confers resistance to disinfecting agents and dyes.	small multidrug resistance (SMR) antibiotic efflux pump	disinfecting agents and antiseptics	MDR	antibiotic efflux	406	0.0125764	0.0183219	0.00545415	0.00502099	0.00192861	0.00145042	0.00869979	0	0.00668154
ARO:3004578	Acinetobacter baumannii AbuO	AbuO is akin to the TolC outer membrane efflux protein. Deletion in A. baumannii results in increased susceptibility to antibiotics including amikacin, carbenicillin, ceftriaxone, meropenem, streptomycin, and tigecycline as well as disinfectants benzyalkonium chloride and chlorhexidine.	resistance-nodulation-cell division (RND) antibiotic efflux pump	aminoglycoside antibiotic;carbapenem;cephalosporin;disinfecting agents and antiseptics;glycylcycline;penam;tetracycline antibiotic	Multidrug	antibiotic efflux	402	0.000618513	0	0.0243619	0.00871289	0.00433938	0.0018967	0	0.00814466	0.00600925
ARO:3007026	salB	salB is a ABC-F subfamily protein gene that confers resistance to lincosamides and class A streptogramins.	sal-type ABC-F protein	lincosamide antibiotic;pleuromutilin antibiotic;streptogramin A antibiotic;streptogramin antibiotic	Multidrug	antibiotic target protection	390	0.00886536	0.012536	0.00036361	0.0110757	0.000482153	0.00100414	0.00480778	0.0033641	0.00531236
ARO:3000559	adeN	AdeN is a repressor of AdeIJK, a RND-type efflux pump in Acinetobacter baumannii. Its inactivation increases expression of AdeJ.	resistance-nodulation-cell division (RND) antibiotic efflux pump	carbapenem;cephalosporin;diaminopyrimidine antibiotic;fluoroquinolone antibiotic;lincosamide antibiotic;macrolide antibiotic;penem;phenicol antibiotic;rifamycin antibiotic;tetracycline antibiotic	Multidrug	antibiotic efflux	382	0.00185554	0	0.0287252	0.000443028	0.0101252	0.00156199	0.000228942	0.0113317	0.00678395
ARO:3000812	mtrE	MtrE is an outer membrane exporter protein that is part of the MtrCDE multidrug efflux complex.	resistance-nodulation-cell division (RND) antibiotic efflux pump	macrolide antibiotic;penam	Multidrug	antibiotic efflux	380	0.00536045	0	0	0.0180165	0.000482153	0.000334712	0.00114471	0.00584291	0.00389768
ARO:3002874	FosC2	FosC2 is an enzyme that phosphorylates fosfomycin to confer resistance in Escherichia coli.	fosC phosphotransferase family	phosphonic acid antibiotic	phosphonic acid	antibiotic inactivation	378	0	0	0.0341793	0	0.00289292	0.00100414	0	0.0141646	0.00653013
ARO:3002983	amrB	amrB is the membrane fusion protein of the AmrAB-OprM multidrug efflux complex.	resistance-nodulation-cell division (RND) antibiotic efflux pump	aminoglycoside antibiotic;macrolide antibiotic	Multidrug	antibiotic efflux	372	0	0	0.0243619	0.000147676	0.00337507	0.0053554	0	0.0111546	0.00554933
ARO:3000166	tet(B)	Tet(B) is a tetracycline efflux protein expressed in many Gram-negative bacteria. It confers resistance to tetracycline, doxycycline, and minocycline, but not tigecycline.	major facilitator superfamily (MFS) antibiotic efflux pump	tetracycline antibiotic	tetracycline	antibiotic efflux	366	0	0	0.00254527	0.0124048	0.00144646	0.000334712	0.00160259	0.0139876	0.00404017
ARO:3003314	Staphylococcus aureus parE conferring resistance to aminocoumarin	Point mutation in Staphylococcus aureus parE resulting in aminocoumarin resistance.	aminocoumarin resistant parE	aminocoumarin antibiotic	aminocoumarin	antibiotic target alteration	364	0.0111332	0	0.00036361	0.0132908	0.000964306	0	0.000915768	0.0054888	0.00401957
ARO:3003479	tetR	TetR is the repressor of the tetracycline resistance element; its N-terminal region forms a helix-turn-helix structure and binds DNA. Binding of tetracycline to TetR reduces the repressor affinity for the tetracycline resistance gene (tetA) promoter operator sites. Mutations arise within tetR results in lower affinity for tetracyclin.	major facilitator superfamily (MFS) antibiotic efflux pump	tetracycline antibiotic	tetracycline	antibiotic efflux;antibiotic target alteration	362	0.00123703	0.0110896	0.0141808	0.00723613	0.00144646	0.000669425	0.00114471	0.00885289	0.00573213
ARO:3003923	oqxB	RND efflux pump conferring resistance to fluoroquinolone.	resistance-nodulation-cell division (RND) antibiotic efflux pump	diaminopyrimidine antibiotic;fluoroquinolone antibiotic;glycylcycline;nitrofuran antibiotic;tetracycline antibiotic	Multidrug	antibiotic efflux	362	0.000206171	0.000482155	0.0189077	0.00147676	0.00144646	0.00524383	0	0.0118629	0.00495325
ARO:3003808	carO	carO is a transmembrane beta-barrel involved in the influx of carbapenem antibiotics in Acinetobacter baumannii. Disruption of the carO gene by distinct insertion elements results in a loss of carO expression causing resistance to carbapenem antibiotics. Homologs of carO have been identified in genera Acinetobacter, Moraxella and Psychrobacter.	CarO porin	carbapenem	carbapenem	reduced permeability to antibiotic;resistance by absence	354	0	0	0.0283616	0	0.00964306	0.00122728	0	0.0120399	0.00640898
ARO:3003896	Pseudomonas mutant PhoQ conferring resistance to colistin	Mutations in Pseudomonas aeruginosa PhoQ of the two-component PhoPQ regulatory system. Presence of mutation confers resistance to colistin.	ATP-binding cassette (ABC) antibiotic efflux pump;pmr phosphoethanolamine transferase;transmembrane protein conferring colistin resistance	macrolide antibiotic;peptide antibiotic	Multidrug	antibiotic efflux;antibiotic target alteration;resistance by absence	350	0.00206171	0	0.014908	0.00398725	0.00578584	0.0018967	0.00114471	0.0111546	0.00511736
ARO:3000191	tet(Q)	Tet(Q) is a ribosomal protection protein. Its gene is associated with a conjugative transposon and has been found in both Gram-positive and Gram-negative bacteria.	tetracycline-resistant ribosomal protection protein	tetracycline antibiotic	tetracycline	antibiotic target protection	342	0.00268022	0	0	0.0197886	0.000964306	0	0	0.00389527	0.00341605
ARO:3005009	qacE	QacE is a resistance gene conferring resistance to antiseptics.	major facilitator superfamily (MFS) antibiotic efflux pump	disinfecting agents and antiseptics	fluoroquinolone	antibiotic efflux	340	0.000824684	0	0.0250891	0.00073838	0.00433938	0.00223142	0.000228942	0.0109776	0.00555368
ARO:3003785	Chlamydia trachomatis intrinsic murA conferring resistance to fosfomycin	Chlamydia murA confers intrinsic resistance to fosfomycin. The presence of an aspartic acid residue in place of the critical cysteine at position 119 that enables fosfomycin binding is believed to be responsible for this intrinsic resistance.	antibiotic-resistant murA transferase	phosphonic acid antibiotic	phosphonic acid	antibiotic target alteration	338	0.00164937	0.000482155	0	0.0197886	0.00964306	0.000111571	0.000228942	0.000708232	0.00407649
ARO:3004042	Enterobacter cloacae acrA	AcrA is a subunit of the AcrAB-TolC multidrug efflux system in E. cloacae.	resistance-nodulation-cell division (RND) antibiotic efflux pump	cephalosporin;disinfecting agents and antiseptics;fluoroquinolone antibiotic;glycylcycline;penam;phenicol antibiotic;rifamycin antibiotic;tetracycline antibiotic	Multidrug	antibiotic efflux	336	0	0	0.0229074	0.000295352	0.00385723	0.000780995	0.000228942	0.015404	0.00543425
ARO:3004143	AxyX	AxyX is the inner membrane transporter of the AxyXY-OprZ efflux pump system in Achromobacter spp.	resistance-nodulation-cell division (RND) antibiotic efflux pump	aminoglycoside antibiotic;cephalosporin;fluoroquinolone antibiotic;macrolide antibiotic	Multidrug	antibiotic efflux	332	0	0	0.0374518	0.00132908	0.00192861	0.00100414	0	0.00725937	0.00612163
ARO:3003902	Staphylococcus aureus UhpT with mutation conferring resistance to fosfomycin	Mutations to the active importer UhpT, which is involved with the uptake of many phosphorylated sugars, confer resistance to fosfomycin by reducing import of the drug into the bacteria.	antibiotic-resistant UhpT	phosphonic acid antibiotic	phosphonic acid	antibiotic target alteration	328	0.000618513	0.0120539	0.00145444	0.00251049	0	0.000334712	0.000686826	0.0192993	0.00461977
ARO:3004185	mecD	mecD is a PBP2a variant identified on a genomic resistance island in Macrococcus caseolyticus. MecD confers resistance to methicillin and other beta-lactam antibiotics through the production of an alternative low-affinity PBP. First described by Schwendener et al. 2017 and identified from canine and bovine sources.	methicillin resistant PBP2	carbapenem;cephalosporin;cephamycin;monobactam;penam	Multidrug	antibiotic target replacement	326	0.00948387	0.000482155	0.0156352	0.00354422	0.000482153	0.000669425	0.000457884	0.00708232	0.00472966
ARO:3002912	vanN	VanN is a D-Ala-D-Ala ligase homolog that can synthesize D-Ala-D-Ser, an alternative substrate for peptidoglycan synthesis that reduces vancomycin binding affinity in Enterococcus faecium.	Van ligase;glycopeptide resistance gene cluster	glycopeptide antibiotic	glycopeptide	antibiotic target alteration	326	0.00391725	0	0	0.0132908	0.000964306	0.000111571	0.00251836	0.00708232	0.00348558
ARO:3001854	ACT-34	ACT-34 is a beta-lactamase. From the Lahey list of ACT beta-lactamases.	ACT beta-lactamase	carbapenem;cephalosporin;cephamycin;penam	Multidrug	antibiotic inactivation	322	0	0	0.0527234	0	0.00144646	0	0.000228942	0.00212469	0.00706544
ARO:3002907	vanE	VanE is a D-Ala-D-Ala ligase homolog that can synthesize D-Ala-D-Ser, an alternative substrate for peptidoglycan synthesis that reduces vancomycin binding affinity in Enterococcus faecalis.	Van ligase;glycopeptide resistance gene cluster	glycopeptide antibiotic	glycopeptide	antibiotic target alteration	320	0.00309257	0	0	0.0203793	0.000482153	0	0.000228942	0.000885289	0.00313353
ARO:3003056	smeE	smeE is the RND protein of the efflux complex smeDEF in Stenotrophomonas maltophilia.	resistance-nodulation-cell division (RND) antibiotic efflux pump	fluoroquinolone antibiotic;macrolide antibiotic;phenicol antibiotic;tetracycline antibiotic	Multidrug	antibiotic efflux	314	0	0	0.0163624	0.00398725	0.00144646	0.00100414	0.000686826	0.0123941	0.00448515
ARO:3000421	norB	NorB is a multidrug efflux pump in Staphylococcus aureus that confers resistance to fluoroquinolones and other structurally unrelated antibiotics like tetracycline. It shares 30% similarity with NorB, and is a structural homolog of Blt of Bacillus subtilis. It is regulated by mgrA, also known as NorR.	major facilitator superfamily (MFS) antibiotic efflux pump	fluoroquinolone antibiotic	fluoroquinolone	antibiotic efflux	302	0.000412342	0.0110896	0.0189077	0.00280584	0.0101252	0.000780995	0	0.00478056	0.00611278
ARO:3004813	GOB-6	GOB-6 is a class B beta-lactamase gene found in Elizabethkingia meningoseptica.	GOB beta-lactamase	carbapenem;cephalosporin;penam	Multidrug	antibiotic inactivation	300	0	0	0.0323613	0	0.00433938	0.00100414	0	0.00761349	0.00566479
ARO:3003092	Enterococcus faecium cls conferring resistance to daptomycin	cls or cardiolipin synthetase is an inner membrane protein that is involved in membrane synthesis. Specific mutations in Enterococcus can confer resistance to daptomycin.	daptomycin resistant cls	peptide antibiotic	peptide	antibiotic target alteration	298	0.00309257	0.000482155	0	0.010928	0.00337507	0.000223142	0.000457884	0.00849878	0.0033822
ARO:3006974	POM-1	POM-1 is a POM beta-lactamase.	POM beta-lactamase	carbapenem	carbapenem	antibiotic inactivation	294	0.00350491	0.0241078	0.00399971	0.00103373	0	0.00223142	0.00595249	0.00283293	0.00545787
ARO:3000319	mphC	The mphC gene was identified from Staphylococcus aureus. This gene shows similarity to mphB gene from Escherchia coli.	macrolide phosphotransferase (MPH)	macrolide antibiotic	macrolide	antibiotic inactivation	292	0.00185554	0.000964311	0.00327249	0.00280584	0	0	0.0217495	0.00212469	0.00409655
ARO:3003002	CfxA2	CfxA2 beta-lactamase is a class A beta-lactamase found in Prevotella intermedia.	CfxA beta-lactamase	cephamycin	cephamycin	antibiotic inactivation	292	0.00865919	0	0	0.0137339	0	0	0.00137365	0.000885289	0.0030815
ARO:3003315	Staphylococcus aureus parE conferring resistance to fluoroquinolones	Point mutation in Staphylococcus aureus parE resulting in fluoroquinolones resistance.	fluoroquinolone resistant parE	fluoroquinolone antibiotic	fluoroquinolone	antibiotic target alteration	290	0.00268022	0.027965	0.00472693	0.00339655	0	0.00178513	0.00457884	0.000354116	0.00568585
ARO:3000802	OprJ	OprJ is the outer membrane channel component of the MexCD-OprJ multidrug efflux complex.	resistance-nodulation-cell division (RND) antibiotic efflux pump	aminocoumarin antibiotic;aminoglycoside antibiotic;cephalosporin;diaminopyrimidine antibiotic;fluoroquinolone antibiotic;macrolide antibiotic;penam;phenicol antibiotic;tetracycline antibiotic	Multidrug	antibiotic efflux	288	0	0	0.0239983	0.0036919	0.00192861	0.00122728	0	0.0067282	0.00469678
ARO:3003316	Escherichia coli parE conferring resistance to fluoroquinolones	Point mutation in Escherichia coli parE resulting in fluoroquinolones resistance.	fluoroquinolone resistant parE	fluoroquinolone antibiotic	fluoroquinolone	antibiotic target alteration	288	0.00597896	0.000964311	0.00036361	0.00221514	0.000482153	0	0.000686826	0.0164664	0.00339467
ARO:3002921	vanR gene in vanB cluster	Also known as vanRB, is a vanR variant found in the vanB gene cluster.	glycopeptide resistance gene cluster;vanR	glycopeptide antibiotic	glycopeptide	antibiotic target alteration	278	0.00103086	0	0.00436332	0.0118141	0.000964306	0.00156199	0	0.0046035	0.00304226
ARO:3000800	MexC	MexC is the membrane fusion protein of the MexCD-OprJ multidrug efflux complex.	resistance-nodulation-cell division (RND) antibiotic efflux pump	aminocoumarin antibiotic;aminoglycoside antibiotic;cephalosporin;diaminopyrimidine antibiotic;fluoroquinolone antibiotic;macrolide antibiotic;penam;phenicol antibiotic;tetracycline antibiotic	Multidrug	antibiotic efflux	276	0	0	0.0323613	0	0.00192861	0.000892566	0	0.00655114	0.0052167
ARO:3003440	mecB	A foreign PBP2 acquired by lateral gene transfer that able to perform peptidoglycan synthesis in the presence of beta-lactams.	methicillin resistant PBP2	carbapenem;cephalosporin;cephamycin;monobactam;penam	Multidrug	antibiotic target replacement	276	0.00453576	0.00337509	0.00072722	0.00900824	0.000482153	0.00200827	0.00114471	0.00389527	0.00314709
ARO:3002623	ANT(4')-Ia	ANT(4')-Ia is a plasmid-encoded aminoglycoside nucleotidyltransferase in S. epidermidis, S. aureus, Enterococcus spp. and Bacillus spp.	ANT(4')	aminoglycoside antibiotic	aminoglycoside	antibiotic inactivation	276	0.000412342	0	0	0.016392	0	0.000334712	0.0043499	0.000531174	0.00275252
ARO:3007694	AMZ-1	Achromobacter mucicolens Y3, isolated from a goose on a farm in Wenzhou, showed resistance to multiple antibiotics, including penicillins and cephalosporins. AMZ-1 showed resistance to amoxicillin, penicillin G, ampicillin, cephalothin and cefoxitin, and the resistance activity could be inhibited by beta-lactamase inhibitors.	AMZ beta-lactamase	cephalosporin;cephamycin;penam	Multidrug	antibiotic inactivation	274	0	0	0.0378154	0	0.00192861	0.000446283	0	0.00442645	0.0055771
ARO:3007069	FosY	A thiol transferase isolated in Staphylococcus aureus that leads to resistance of fosfomycin.	fosfomycin thiol transferase	phosphonic acid antibiotic	phosphonic acid	antibiotic inactivation	272	0.00824684	0.0159111	0.00036361	0.00457796	0.000482153	0.000557854	0.00526566	0.000354116	0.00446992
ARO:3005006	tet(57)	A tetracycline efflux MFS Transporter from Providencia sp. Y14.	major facilitator superfamily (MFS) antibiotic efflux pump	tetracycline antibiotic	tetracycline	antibiotic efflux	266	0	0	0.027998	0	0.00289292	0.00111571	0	0.00708232	0.00488611
ARO:3003928	Neisseria gonorrhoeae gyrA conferring resistance to fluoroquinolones	Point mutation in Neisseria gonorrhoeae DNA gyrase subunit A. Decreases affinity between fluoroquinolone antibiotic molecule and gyrA, thereby conferring resistance to fluoroquinolone.	fluoroquinolone resistant gyrA	fluoroquinolone antibiotic;nybomycin-like antibiotic	Multidrug	antibiotic target alteration	262	0.0028864	0	0.00036361	0.0106327	0.000482153	0.000111571	0.00297625	0.00513468	0.00282342
ARO:3005743	OXA-513	OXA-513 is a OXA beta-lactamase.	OXA beta-lactamase;OXA-364-like beta-lactamase	penam	penam	antibiotic inactivation	252	0	0	0.0272707	0	0.00289292	0.00145042	0	0.00566585	0.00465999
ARO:3000178	tet(K)	TetK is a tetracycline efflux protein found in both Gram-negative (Haemophilus and Gallibacterium) and Gram-positive (many species, including mycobacteria) bacteria.	major facilitator superfamily (MFS) antibiotic efflux pump	tetracycline antibiotic	tetracycline	antibiotic efflux	248	0.0197924	0	0	0.00206746	0	0	0.00297625	0.000177058	0.00312665
ARO:3000810	mtrC	MtrC is the membrane fusion protein of the MtrCDE multidrug efflux complex.	resistance-nodulation-cell division (RND) antibiotic efflux pump	macrolide antibiotic;penam	Multidrug	antibiotic efflux	248	0.00247405	0	0	0.0122571	0.000964306	0	0.00160259	0.00354116	0.0026049
ARO:3000375	ErmB	ErmB confers the MLSb phenotype. Similar to ErmC, expression of ErmB is inducible by erythromycin. The leader peptide causes attenuation of the mRNA and stabilizes the structure preventing further translation. When erythromycin is present, it binds the leader peptide causing a change in conformation allowing for the expression of ErmB.	Erm 23S ribosomal RNA methyltransferase	lincosamide antibiotic;macrolide antibiotic;streptogramin A antibiotic;streptogramin B antibiotic;streptogramin antibiotic	MLS	antibiotic target alteration	246	0.00536045	0	0	0.0118141	0	0	0.000915768	0.00230175	0.00254901
ARO:3002659	APH(6)-Ic	APH(6)-Ic is a transposon-encoded aminoglycoside phosphotransferase in S. enterica, P. aeruginosa and E. coli.	APH(6)	aminoglycoside antibiotic	aminoglycoside	antibiotic inactivation	242	0	0	0.0265435	0	0.00144646	0.000780995	0	0.0067282	0.0044374
ARO:3002702	cmrA	cmrA is a transposon-encoded chloramphenicol exporter that is found in Rhodococcus rhodochrous.	major facilitator superfamily (MFS) antibiotic efflux pump	phenicol antibiotic	phenicol	antibiotic efflux	238	0	0	0.0290888	0.00147676	0.000482153	0.000780995	0	0.00371822	0.00444337
ARO:3003835	cdeA	Clostridioides difficile and Escherichia coli multidrug efflux transporter with antiporter function. Confers resistance to fluoroquinolones in E. coli and acriflavin in Clostridioides difficile.	multidrug and toxic compound extrusion (MATE) transporter	disinfecting agents and antiseptics;fluoroquinolone antibiotic	Multidrug	antibiotic efflux	238	0.00226788	0	0	0.0147676	0	0	0.000228942	0.00123941	0.00231298
ARO:3000026	mepA	MepA is an efflux protein regulated by MepR and part of the MepRAB cluster. Its presence in Staphylococcus aureus led to multidrug resistance, while it has also been shown to decrease tigecycline susceptibility.	multidrug and toxic compound extrusion (MATE) transporter	glycylcycline;tetracycline antibiotic	Multidrug	antibiotic efflux	236	0.0014432	0.012536	0	0.00871289	0.000482153	0.000557854	0.000228942	0.0033641	0.00341565
ARO:3003077	Enterococcus faecalis liaF mutant conferring daptomycin resistance	liaF is an accessory protein that acts as a negative regulator of liaRS signal transduction pathway. Mutations confer daptomycin resistance.	daptomycin resistant liaF	peptide antibiotic	peptide	antibiotic efflux;antibiotic target alteration	236	0.0105147	0	0	0.00812218	0.000964306	0.000111571	0.000457884	0.00123941	0.00267626
ARO:3004059	Type A NfxB	Type A NfxB mutants are four to eight times more resistant to ofloxacin, erythromycin, and new zwitterionic cephems, i.e., cefpirome, cefclidin, cefozopran, and cefoselis, than the parent strain, PAO1. nfxB corresponds to 2 loci in Pseudomonas aeruginosa PAO1 (gene name: esrC/nfxB) and 2 loci in Pseudomonas aeruginosa LESB58 (gene name: nfxB).	resistance-nodulation-cell division (RND) antibiotic efflux pump	aminocoumarin antibiotic;cephalosporin;diaminopyrimidine antibiotic;fluoroquinolone antibiotic;macrolide antibiotic;penam;phenicol antibiotic;tetracycline antibiotic	Multidrug	antibiotic efflux	234	0.000412342	0.0043394	0.0290888	0	0.000964306	0.00122728	0.000457884	0.00194764	0.00480471
ARO:3000803	MexE	MexE is the membrane fusion protein of the MexEF-OprN multidrug efflux complex.	resistance-nodulation-cell division (RND) antibiotic efflux pump	diaminopyrimidine antibiotic;fluoroquinolone antibiotic;phenicol antibiotic	Multidrug	antibiotic efflux	232	0.00123703	0.00578587	0.0196349	0.00132908	0.00289292	0.000557854	0.000686826	0.00371822	0.00448034
ARO:3000250	ErmC	ErmC is a methyltransferase that catalyzes the methylation of A2058 of the 23S ribosomal RNA in two steps. Expression of ErmC is inducible by erythromycin. The leader peptide causes attenuation of the mRNA and stabilizes the structure preventing further translation. When erythromycin is present, it binds the leader peptide causing a change in conformation allowing for the expression of ErmC.	Erm 23S ribosomal RNA methyltransferase	lincosamide antibiotic;macrolide antibiotic;streptogramin A antibiotic;streptogramin B antibiotic;streptogramin antibiotic	MLS	antibiotic target alteration	232	0.00185554	0.0101253	0	0.010042	0	0.000334712	0.00297625	0.000354116	0.00321098
ARO:3000853	AIM-1	AIM-1 is an Ambler class B beta-lactamase that hydrolyzes most beta-lactams except aztreonam and ceftazidime. It was isolated from Pseudomonas aeruginosa and was the first subclass B3 mobile-elements encoded beta-lactamase discovered.	AIM beta-lactamase	cephalosporin;cephamycin;penam	Multidrug	antibiotic inactivation	230	0	0	0.00618137	0	0.000964306	0.00859095	0	0.0033641	0.00238759
ARO:3000177	tet(J)	TetJ is a tetracycline efflux protein expressed in Gram-negative bacteria (Escherichia, Morganella, and Proteus).	major facilitator superfamily (MFS) antibiotic efflux pump	tetracycline antibiotic	tetracycline	antibiotic efflux	226	0.000412342	0	0.0123627	0.000443028	0.0115717	0.00234299	0.00343413	0.00247881	0.00413071
ARO:3000498	ErmF	ErmF confers the MLSb phenotype.	Erm 23S ribosomal RNA methyltransferase	lincosamide antibiotic;macrolide antibiotic;streptogramin A antibiotic;streptogramin B antibiotic;streptogramin antibiotic	MLS	antibiotic target alteration	216	0.00164937	0	0	0.0121094	0	0	0.000457884	0.00283293	0.0021312
ARO:3004038	Pseudomonas aeruginosa emrE	EmrE is a small multidrug transporter that functions as a homodimer and that couples the efflux of small polyaromatic cations from the cell with the import of protons down an electrochemical gradient. Confers resistance to tetraphenylphosphonium, methyl viologen, gentamicin, kanamycin, and neomycin.	small multidrug resistance (SMR) antibiotic efflux pump	aminoglycoside antibiotic	aminoglycoside	antibiotic efflux	214	0	0	0.0152716	0.00221514	0.00626799	0.000557854	0	0.00566585	0.00374731
ARO:3003686	Pseudomonas aeruginosa oprD with mutation conferring resistance to imipenem	oprD is an outer membrane porin which facilitates the uptake of basic amino acids and imipenem in Pseudomonas aeruginosa.	Outer Membrane Porin (Opr)	carbapenem;cephalosporin;cephamycin;monobactam;penam;penem	Multidrug	reduced permeability to antibiotic	214	0.00268022	0.0149468	0	0.000886056	0	0	0.00160259	0.00885289	0.00362107
ARO:3004580	Klebsiella pneumoniae KpnE	KpnE subunit of KpnEF resembles EbrAB from E. coli. Mutation in KpnEF resulted in increased susceptibility to cefepime, ceftriaxon, colistin, erythromycin, rifampin, tetracycline, and streptomycin as well as enhanced sensitivity toward sodium dodecyl sulfate, deoxycholate, dyes, benzalkonium chloride, chlorhexidine, and triclosan.	small multidrug resistance (SMR) antibiotic efflux pump	aminoglycoside antibiotic;cephalosporin;disinfecting agents and antiseptics;macrolide antibiotic;peptide antibiotic;rifamycin antibiotic;tetracycline antibiotic	Multidrug	antibiotic efflux	210	0	0	0.0229074	0.000443028	0.00144646	0.00145042	0	0.00407233	0.00378996
ARO:3003053	smeC	smeC is an outer membrane multidrug efflux protein of the smeABC complex in Stenotrophomonas maltophilia.	resistance-nodulation-cell division (RND) antibiotic efflux pump	aminoglycoside antibiotic;cephalosporin;cephamycin;penam	Multidrug	antibiotic efflux	208	0.000206171	0	0.0138172	0.00590704	0	0	0	0.00442645	0.00304461
ARO:3000614	mef(E)	mef(E) is a proton motive efflux pump in Streptococcus pneumoniae that confers resistance to macrolides. It is found on the same operon as mefA and the ABC-efflux pump mel.	major facilitator superfamily (MFS) antibiotic efflux pump	macrolide antibiotic	macrolide	antibiotic efflux	200	0.00762833	0.00144647	0	0.00575936	0.000482153	0	0.0027473	0.00141646	0.00243501
ARO:3002931	vanS gene in vanA cluster	Also known as vanSA, is a vanS variant found in the vanA gene cluster.	glycopeptide resistance gene cluster;vanS	glycopeptide antibiotic	glycopeptide	antibiotic target alteration	196	0.00804067	0	0.00181805	0.00575936	0	0	0.000457884	0.00230175	0.00229722
ARO:3004073	MuxA	MuxA is a membrane fusion protein component of the efflux pump system MuxABC-OpmB in Pseudomonas aeruginosa.	resistance-nodulation-cell division (RND) antibiotic efflux pump	aminocoumarin antibiotic;macrolide antibiotic;monobactam;tetracycline antibiotic	Multidrug	antibiotic efflux	196	0.000618513	0	0	0.00841753	0	0.00312398	0.000457884	0.00141646	0.0017543
ARO:3004569	ICR-Mo	A chromosomally-encoded colistin resistance phosphoethanolamine (PEtN) transferase of Moraxella osloensis. ICR-Mo represents the closest known ortholog to the colistin resistance MCR-1 and MCR-2 PEtN transferases.	intrinsic colistin resistant phosphoethanolamine transferase	peptide antibiotic	peptide	antibiotic target alteration	192	0	0	0.00036361	0.00073838	0.00433938	0.000446283	0.00251836	0.0116858	0.00251148
ARO:3002693	cmlA1	cmlA1 is a plasmid or transposon-encoded chloramphenicol exporter that is found in Pseudomonas aeruginosa and Klebsiella pneumoniae.	major facilitator superfamily (MFS) antibiotic efflux pump	phenicol antibiotic	phenicol	antibiotic efflux	190	0	0	0.0247255	0	0.000964306	0.000669425	0	0.0033641	0.00371541
ARO:3003761	eatAv	eatAv is a mutated form of the wildtype eatA ABC-F subfamily protein isolated from Enterococcus faecium conferring resistance to lincosamides, streptogramin A's and pleuromutilins (LSaP phenotype).	Miscellaneous ABC-F subfamily ATP-binding cassette ribosomal protection proteins	pleuromutilin antibiotic	pleuromutilin	antibiotic target protection	190	0.00164937	0	0	0.00354422	0	0	0.00412095	0.00796761	0.00216027
ARO:3002639	APH(3'')-Ib	APH(3'')-Ib is an aminoglycoside phosphotransferase encoded by plasmids, transposons, integrative conjugative elements and chromosomes in Enterobacteriaceae and Pseudomonas spp.	APH(3'')	aminoglycoside antibiotic	aminoglycoside	antibiotic inactivation	186	0.000412342	0.000964311	0.00181805	0.00472563	0.00385723	0.000557854	0.000686826	0.00637408	0.00242454
ARO:3000566	tet(39)	Tet39 is a tetracycline efflux pump found in Gram-negative bacteria, including Brevundimonas, Stenotrophomonas, Enterobacter, Alcaligenes, Acinetobacter, and Providencia.	major facilitator superfamily (MFS) antibiotic efflux pump	tetracycline antibiotic	tetracycline	antibiotic efflux	184	0.00103086	0.00578587	0.0036361	0.00428261	0.00241077	0.000557854	0.000457884	0.00424939	0.00280141
ARO:3003907	cipA	Cfr-like methyltransferase enzyme conferring resistance to multiple clinically relevant antibiotic classes.	Cfr 23S ribosomal RNA methyltransferase	lincosamide antibiotic;oxazolidinone antibiotic;phenicol antibiotic;pleuromutilin antibiotic;streptogramin A antibiotic;streptogramin antibiotic	Multidrug	antibiotic target alteration	184	0.000618513	0	0	0.00531634	0	0.00211984	0.00366307	0.00318704	0.0018631
ARO:3003055	smeD	smeD is the membrane fusion protein of the smeDEF multidrug efflux complex in Stenotrophomonas maltophilia.	resistance-nodulation-cell division (RND) antibiotic efflux pump	fluoroquinolone antibiotic;macrolide antibiotic;phenicol antibiotic;tetracycline antibiotic	Multidrug	antibiotic efflux	180	0	0	0.014908	0.000147676	0	0.00156199	0	0.00601997	0.00282971
ARO:3007531	Streptococcus pyogenes PBP2x conferring resistance to beta-lactam antibiotics	PBP2x is a penicillin-binding protein and beta-lactam resistance enzyme. Mutations can cause resistance to some beta-lactam antibiotics.	Penicillin-binding protein mutations conferring resistance to beta-lactam antibiotics	carbapenem;cephalosporin;cephamycin;monobactam;penam	Multidrug	antibiotic target alteration	180	0.000618513	0.00144647	0	0.0079745	0.000482153	0	0.0043499	0.00177058	0.00208026
ARO:3004812	GOB-5	GOB-5 is a class B beta-lactamase gene found in Elizabethkingia meningoseptica.	GOB beta-lactamase	carbapenem;cephalosporin;penam	Multidrug	antibiotic inactivation	176	0.00515428	0.00819664	0.00472693	0.00118141	0	0.00111571	0.00343413	0	0.00297614
ARO:3002857	dfrA26	dfrA26 is an integron-encoded dihydrofolate reductase found in Escherichia coli.	trimethoprim resistant dihydrofolate reductase dfr	diaminopyrimidine antibiotic	diaminopyrimidine	antibiotic target replacement	176	0.00226788	0	0.00472693	0.00457796	0.00626799	0.000223142	0.000457884	0.00283293	0.00266934
ARO:3003925	Haemophilus parainfluenzae parC conferring resistance to fluoroquinolones	Point mutation of Haemophilus parainfluenzae parC resulted in the lowered affinity between fluoroquinolones and ParC. Thus, conferring resistance.	fluoroquinolone resistant parC	fluoroquinolone antibiotic	fluoroquinolone	antibiotic target alteration	176	0.00721599	0.000964311	0.00036361	0.00324887	0.000964306	0.000111571	0.000686826	0.00389527	0.00218134
ARO:3003920	pgpB	A gene that produces the protein lipid A 4'-phosphatase.	lipid A phosphatase	peptide antibiotic	peptide	antibiotic target alteration	176	0.00123703	0	0	0.00723613	0.000482153	0.000892566	0.000228942	0.00407233	0.00176864
ARO:3004039	Escherichia coli emrE	Member of the small MDR (multidrug resistance) family of transporters; in Escherichia coli this protein provides resistance against a number of positively charged compounds including ethidium bromide and erythromycin; proton-dependent secondary transporter which exchanges protons for compound translocation.	small multidrug resistance (SMR) antibiotic efflux pump	macrolide antibiotic	macrolide	antibiotic efflux	174	0	0	0.0207258	0	0.00385723	0.000557854	0	0.00300998	0.00351885
ARO:3003718	MSI-1	MSI-1 is a subclass B3 metallo-beta lactamase isolated from Massilia oculi conferring resistance to carbapenems.	MSI beta-lactamase	carbapenem	carbapenem	antibiotic inactivation	174	0	0	0.01309	0	0.000482153	0.00312398	0	0.00389527	0.00257392
ARO:3000377	MexA	MexA is the membrane fusion protein of the MexAB-OprM multidrug efflux complex.	resistance-nodulation-cell division (RND) antibiotic efflux pump	aminocoumarin antibiotic;carbapenem;cephalosporin;cephamycin;diaminopyrimidine antibiotic;fluoroquinolone antibiotic;macrolide antibiotic;monobactam;penam;penem;peptide antibiotic;phenicol antibiotic;sulfonamide antibiotic;tetracycline antibiotic	Multidrug	antibiotic efflux	172	0.000412342	0.00241078	0.00472693	0	0.000482153	0	0.000228942	0.0113317	0.00244911
ARO:3007053	Helicobacter pylori gyrB conferring resistance to fluoroquinolones	Point mutations in Helicobacter pylori conferring resistance to fluoroquinolone antibiotics.	fluoroquinolone resistant gyrB	aminocoumarin antibiotic;fluoroquinolone antibiotic	Multidrug	antibiotic target alteration	172	0.00865919	0	0	0.00502099	0	0	0.000915768	0.00106235	0.00195729
ARO:3003702	Pseudomonas aeruginosa gyrA and parC conferring resistance to fluoroquinolones	Point mutation in Pseudomonas aeruginosa parC resulting in fluoroquinolone resistance also requiring a gyrA mutation.	fluoroquinolone resistant parC	fluoroquinolone antibiotic	fluoroquinolone	antibiotic target alteration	170	0.000618513	0.00530371	0	0.00073838	0.00626799	0.000780995	0.000915768	0.00743643	0.00275772
ARO:3000806	MexG	MexG is a membrane protein required for MexGHI-OpmD efflux activity.	resistance-nodulation-cell division (RND) antibiotic efflux pump	disinfecting agents and antiseptics;fluoroquinolone antibiotic;tetracycline antibiotic	Multidrug	antibiotic efflux	168	0	0	0.0192713	0	0.00192861	0.000557854	0	0.00389527	0.00320663
ARO:3003307	Salmonella serovars gyrB conferring resistance to fluoroquinolones	Point mutation in Salmonella serovars resulting in fluoroquinolone resistance.	fluoroquinolone resistant gyrB	aminocoumarin antibiotic;fluoroquinolone antibiotic	Multidrug	antibiotic target alteration	166	0.00309257	0	0.00145444	0.00236282	0	0.000334712	0.000457884	0.00761349	0.00191449
[truncated: 172 more rows]

## Sheet: TableS6
Table S6 Profile of virulome identified in the shaver metagenomes.
#VFs	Database	Total	Total.1	Species	Function	VF_Category	BM6	BM7	BM2	BM3	BM1	BM4	BM8	BM5	Mean_Relative_Abundance
[truncated: 856 more rows]

## Sheet: TableS7
Table S7 Profile of MGE identified in the shaver metagenomes.
#MGEs	Total	percent	prevalence	BM6	BM7	BM2	BM3	BM1	BM4	BM8	BM5	Mean_Relative_Abundance
transposase	2222616	0.385022	1	38.9232	38.1324	33.2882	39.8793	38.1549	40.0117	38.7625	36.7862	37.9923
[truncated: 220 more rows]

## Sheet: TableS8
Table S8 Profile of KEGG identified in the shaver metagenomes.
[truncated: 10,675 more rows]

[truncated: 4 more sheets: TableS9, TableS10, TableS11, TableS12]
